# Supplementary material for: Low risk of recurrence following artesunate–Sulphadoxine–pyrimethamine plus primaquine for uncomplicated Plasmodium falciparum and Plasmodium vivax infections in the Republic of the Sudan
Source: Malar J. 2018 Mar 16;17:117. doi: 10.1186/s12936-018-2266-9 (PMC5857106; doi:10.1186/s12936-018-2266-9)
Supplement: Supplementary file 2 — Additional file 2. Database. [file 12936_2018_2266_MOESM2_ESM.xls]

## Sheet: Main
Study ID	Site: 1=New Halfa, 2=Gezira Slanj	Gender	Weight in kg	Age in years	Arm: 1=PfnoPQ, 2=PfPQ1, 3=PvPQ14, 4=PvnoPQ	LAST DAY	Day0: 1st species (1=Pf, 2=Pv, 0=neg)	Day 0: 2nd species (1=Pf, 2=Pv, 3, 0=neg)	Day 0: Gametocytes / ul	Day 0: parasite density / ul	Day 0 Hb in g/dL	Day 0 Temp in Celsius	Day 1: 1st species (1=Pf, 2=Pv, 0=neg)	Day 1: 2nd species (1=Pf, 2=Pv, 3, 0=neg)	Day 1: Gametocytes / ul	Day 1: parasite density / ul	Day 1 Hb in g/dL	Day 1 Temp in Celsius	Day 2: 1st species (1=Pf, 2=Pv, 0=neg)	Day 2: 2nd species (1=Pf, 2=Pv, 3, 0=neg)	Day 2: Gametocytes / ul	Day 2: parasite density / ul	Day 2 Hb in g/dL	Day 2 Temp in Celsius	Day 3: 1st species (1=Pf, 2=Pv, 0=neg)	Day 3: 2nd species (1=Pf, 2=Pv, 3, 0=neg)	Day 3: Gametocytes / ul	Day 3: parasite density / ul	Day 3 Hb in g/dL	Day 3 Temp in Celsius	Day 7: 1st species (1=Pf, 2=Pv, 0=neg)	Day 7: 2nd species (1=Pf, 2=Pv, 3, 0=neg)	Day 7: Gametocytes / ul	Day 7: parasite density / ul	Day 7 Hb in g/dL	Day 7 Temp in Celsius	Day 14: 1st species (1=Pf, 2=Pv, 0=neg)	Day 14: 2nd species (1=Pf, 2=Pv, 3, 0=neg)	Day 14: Gametocytes / ul	Day 14: parasite density / ul	Day 14 Hb in g/dL	Day 14 Temp in Celsius	Day 16: 1st species (1=Pf, 2=Pv, 0=neg)	Day 16: 2nd species (1=Pf, 2=Pv, 3, 0=neg)	Day 16: Gametocytes / ul	Day 16: parasite density / ul	Day 16 Hb in g/dL	Day 16 Temp in Celsius	Day 21: 1st species (1=Pf, 2=Pv, 0=neg)
1	1	Male	40	15	2	42	1	0		11100	11.4	38.5	0	0		0	11.1	37.9	0	0		0	11	36.1							0	0		0	12.3	36	0	0		0	12.6	36							0
2	1	Female	65	50	2	21	1	0		5050	13.7	38.6	1	0		130	13.1	37	0	0		0	12	36.9							0	0		0	13.3	36	0	0		0	13.6	36							0
3	1	Female	35	11	1	1	1	0		4250	11.2	37.9	0	0		0	10.6	37
4	1	Male	69	21	1	42	1	0		7900	14.2	37.7	1	0		75	13.2	37.3													0	0		0	12.3	36	0	0		0	12.1	36							0
5	1	Male	50	20	2	42	1	0		5700	11.5	37.9	0	0		0	11	37.2	0	0		0	10.9	36.9							0	0		0	11	36.1	0	0		0	11.2	36							0
7	1	Female	65	20	4	2	2	0	90	7000	10.2	38.9	2	0		140	9.4	38.2	0	0		0	9.7	36.9
8	1	Male	30	9	1	2	1	0		10650	8.6	39.1	0	0		0	8.3	37.3	0	0		0	8.5	37.8
9	1	Male	85	23	1	42	1	0		6050	12	38.6	0	0		0	11.2	37.9	0	0		0	10.3	36.1																									0
10	1	Female	65	60	3	42	2	0	200	10600	13.2	38.8	2	0	60	130	12.4	37													0	0		0	14.1	36							0	0		0	15	36.2	0
11	1	Male	15	3	2	42	1	0		11100	10.1	39.3							0	0		0	9.1	36													0	0		0	11.1	37.3							0
13	1	Female	22	6	3	42	2	0	60	4300	10.1	39.4	2	0	30	110	11.8	38.2													0	0		0	11	36							0	0		0	11.9	37.4	0
14	1	Male	65	16	1	42	1	0		9250	14	38.8	1	0		160	13.2	37	0	0		0	13.2	37.4
15	1	Male	13	3	2	42	1	0		7800	11.1	38.9							0	0		0	10.1	36.2							0	0		0	12.5	36	0	0		0	13.4	36.9							0
16	1	Male	25	5	4	42	2	0	200	8850	12.3	38.4	0	0		0	11.5	37.7	0	0		0	10.2	36																			0	0		0	12.3	36.4	0
17	1	Female	75	28	1	42	1	0		8050	11.3	38.5							0	0		0	10.8	36.4							0	0		0	11.9	36	0	0		0	12.8	36.5
18	1	Female	55	18	1	1	1	0		12175	12.2	38.7	1	0		655	11.4	38
19	1	Male	82	35	2	7	1	0		9875	12	38.3	1	0		135	11.7	37.6	0	0		0	11.4	37.6							1	0		425	11.4	36.5
20	1	Female	50	16	1	7	1	0		11500	11.2	38.8	0	0		0	10.4	37	1	0		220	10.2	36.4	0	0		0	10.3	36.5	0	0		0	12.6	36
22	1	Female	85	35	2	42	1	0		11300	10.2	38.6							0	0		0	9.9	36.4													0	0		0	12.1	36							0
24	1	Female	45	18	2	42	1	0		8350	11.6	39.5	0	0		0	10.8	37.3	0	0		0	10.2	37.1							0	0		0	13.6	36.5	0	0		0	13.8	36.9
25	1	Female	65	30	2	28	1	0		11000	10.8	38.3							0	0		0	9.9	36							0	0		0	12.4	36	0	0		0	13.3	36							0
26	1	Male	30	10	2	42	1	0		6650	11	38.3	1	0		155	10.2	36.5	0	0		0	10	36							0	0		0	13.1	36	0	0		0	14	36
27	1	Female	35	12	1	1	1	0		11575	12.6	38.6	1	0		115	11.8	36.8
28	1	Female	69	35	4	21	2	0	100	9775	12.3	38.1	2	0	30	145	11.9	36.3	0	0		0	12.7	36							0	0		0	14.2	36							0	0		0	13.9	36	2
29	1	Female	70	16	1	42	1	0		5475	10	39																			0	0		0	11.3	36	0	0		0	12.2	36.4							0
30	1	Male	25	6	3	42	2	0	200	9850	12.1	39.3	2	0		105	11.6	38.6													0	0		0	13.4	36							0	0		0	14.3	37.3	0
31	1	Female	90	28	2	42	1	0		11200	12.9	38.3	1	0		135	12.6	36.5	0	0		0	12	36							0	0		0	13.9	36	0	0		0	14.8	36
32	1	Female	65	25	1	7	1	0		8100	11.2	38.5	1	0		260	10.4	36.7	0	0		0	10.7	36.9							1	0		525	11.1	36.1
33	1	Female	40	19	2	42	1	0		5825	10.3	39.3	1	0		105	9.5	38.6	0	0		0	9.8	36.6							0	0		0	11.6	36	0	0		0	12.5	37.3							0
34	1	Male	73	19	2	35	1	0		7300	11.1	38.9																			0	0		0	12.5	36	0	0		0	13.4	36.3							0
35	1	Male	95	40	1	1	1	0		7800	12.4	39.3	0	0		0	10.4	36.7
36	1	Male	70	17	2	42	1	0		4500	11.3	38.6							0	0		0	10.1	36.2							0	0		0	12.9	36	0	0		0	13.8	36							0
38	1	Female	22	5	2	28	1	0		5800	11.1	39.1							0	0		0	10.3	36.7							0	0		0	12.5	36.1	0	0		0	13.4	36.5							0
39	1	Female	45	19	3	42	2	0	120	9750	11.4	38.9	2	0		155	10.6	38.2	0	0		0	10.9	36.1							0	0		0	13	36							0	0		0	13.9	36.9	0
40	1	Male	30	10	2	42	1	0		10150	11.4	38.9																									0	0		0	11.8	36.9							0
41	1	Male	89	30	1	7	1	0		10650	12.9	38.6	1	0		170	12.1	37.9	0	0		0	12.4	36							0	0		0	15.1	36
42	1	Male	56	15	1	1	1	0		5000	15.7	39.4	0	0		0	14.9	38.7
43	1	Female	50	16	3	35	2	0	260	10775	10.9	38.4	2	0		330	10.1	36.6	0	0		0	10	36							0	0		0	12.5	36							0	0		0	13.4	36
44	1	Male	55	16	2	42	1	0		14900	13.1	39.1	1	0		135	12.3	38.4	0	0		0	11.6	36.4							0	0		0	14.6	36	0	0		0	15.5	37.1							0
45	1	Male	95	27	1	28	1	0		8050	11.9	38.6	0	0		0	11.4	37.9	0	0		0	11.2	36.2							0	0		0	13.7	36	0	0		0	14.6	36.6							0
46	1	Female	75	50	1	1	1	0		4775	14.1	39.1	0	0		0	13.3	38.4
48	1	Male	29	9	2	42	1	0		7600	10.9	39.1																			0	0		0	13.1	36	0	0		0	14	37.1
49	1	Female	70	28	1	42	1	0		8600	10.9	38.9							0	0		0	10	36.9							0	0		0	12.3	36.3	0	0		0	13.2	36.9							0
50	1	Female	75	24	2	42	1	0		7350	12.1	39.1	1	0		95	11.6	38.4													0	0		0	14	36	0	0		0	14.9	37.1							0
51	1	Female	55	35	1	42	1	0		5325	12.1	39.1							0	0		0	10.1	36							0	0		0	12.8	36	0	0		0	13.7	37.1
52	1	Male	75	24	2	42	1	0		8625	11.3	39.1							0	0		0	11.6	36.4							0	0		0	14	36	0	0		0	14.9	36.6							0
53	1	Male	12	3	2	42	1	0		4300	12.1	38.6	0	0		0	9.8	38.9	0	0		0	9.1	37													0	0		0	12.2	36.6							0
54	1	Female	90	28	1	1	1	0		5150	10.3	39.6	1	0		130	10.6	38.4
55	1	Female	50	18	1	1	1	0		6250	11.1	39.1	1	0		135	12.3	37.6
56	1	Female	61	18	2	42	1	0		9950	13.1	38.3							0	0		0	11.2	36							0	0		0	13.9	36	0	0		0	14.8	37.1
57	1	Male	85	25	2	42	1	0		11825	12.1	39.1	1	0		135	9.8	39													0	0		0	12.3	36	0	0		0	13.2	36.1							0
58	1	Female	78	19	1	14	1	0		8875	10.3	39.7							0	0		0	9	36							0	0		0	11.5	36	1	0		435	12.4	36
59	1	Male	50	17	2	42	1	0		10225	10.1	39.8	1	0		260	11	37.9													0	0		0	13.6	36	0	0		0	14.5	36.6							0
60	1	Female	80	60	1	7	1	0		5475	11.8	38.6	0	0		0	11.4	37.9	1	0		410	11.1	37.6	0	0		0	11.4	36.1	0	0		0	11	36.4
61	1	Female	95	30	2	42	1	0		9325	12.2	38.6																			0	0		0	12.1	36	0	0		0	13	36.9
62	1	Male	93	34	1	1	1	0		9325	10.1	38.9	1	0		115	12.6	37.7
63	1	Female	98	37	2	42	1	0		7775	13.4	38.4	1	0		110	12.6	38.6	0	0		0	12.3	36.6							0	0		0	15.5	36	0	0		0	16.4	37.3							0
64	1	Female	21	8	4	16	2	0	200	8300	13.1	39.3	2	0		100	12.1	38.6	0	0		0	11.9	36.5																			2	0		865	15.7	36.5
65	1	Female	54	15	2	42	1	0		7750	12.6	39.3	1	0		290	9.5	37.9																			0	0		0	12.2	36.6							0
66	1	Male	60	21	1	42	1	0		8325	10.3	38.6
67	1	Female	75	23	1	42	1	0		8750	14.6	38.6	1	0		75	11.8	38.6																															0
68	1	Male	88	23	2	42	1	0		9200	12.3	39.3	0	0		0	10.6	38.5	0	0		0	10.3	36.7							0	0		0	12.5	36.1	0	0		0	13.4	37.2							0
69	1	Male	53	13	1	1	1	0		9175	11.1	39.2	1	0		190	9.4	36.7
70	1	Male	95	26	2	42	1	0		5250	9.9	38.5	1	0		330	12	38.4	0	0		0	11.7	36.4							0	0		0	14.6	36	0	0		0	15.5	37.1							0
71	1	Female	65	20	2	35	1	0		5375	12.5	39.1																									0	0		0	11.9	37.1
72	1	Female	65	31	1	42	1	0		9600	10.1	39.1																			0	0		0	11.6	36	0	0		0	12.5	36.4							0
73	1	Male	22	8	1	28	1	0		6900	10.5	38.4																			0	0		0	11	36	0	0		0	11.9	36							0
74	1	Female	95	55	2	35	1	0		6300	10.1	38.4	1	0		125	12.8	38.7													0	0		0	15.2	36	0	0		0	16.1	37.4							0
75	1	Male	35	12	2	42	1	0		9075	13.3	39.4																			0	0		0	11.6	36	0	0		0	12.5	36.4							0
76	1	Female	58	23	2	35	1	0		4150	7.1	38.4	1	0		110	11	37.6	0	0		0	10.7	36.4							0	0		0	13.6	36	0	0		0	14.5	36.3
77	1	Female	45	15	1	42	1	0		11075	11.5	38.3	1	0		295	11.9	37	0	0		0	11.6	36.4																									0
78	1	Male	72	21	2	42	1	0		6775	12.4	38.8																									0	0		0	11.9	36.5							0
80	1	Male	65	24	4	35	2	0	120	8550	11	38.5	2	0		260	12.1	37.9	0	0		0	11.8	36.4							0	0		0	14.8	36							0	0		0	15.7	36.6
81	1	Male	90	24	1	42	1	0		11450	12.6	38.6	1	0		590	12.9	38.5	0	0		0	12.6	36																									0
83	1	Female	85	24	2	42	1	0		2250	11.3	39	1	0		85	10.9	38.4													0	0		0	13	36.4	0	0		0	13.9	37							0
84	1	Female	70	38	2	42	1	0		13475	11.4	39	1	0		500	12.2	38.4	0	0		0	11.9	37.2							0	0		0	14.9	36.5	0	0		0	15.8	37							0
85	1	Male	100	26	1	28	1	0		13225	12.7	39	0	0		0	9.8	38.6													0	0		0	11.3	36	0	0		0	12.2	37.3							0
86	1	Female	45	14	1	42	1	0		5575	10.3	39.3																			0	0		0	11.8	36	0	0		0	12.7	37.3
87	1	Male	112	40	2	42	1	0		8275	10.2	39.3	0	0		0	11.7	38.5	0	0		0	11.4	36.2							0	0		0	14.2	36	0	0		0	15.1	37.2							0
88	1	Male	95	34	1	14	1	0		11800	12.2	39.2	1	0		520	12	38.6	0	0		0	11.7	36													0	0		0	10.9	36.4
89	1	Male	40	13	2	35	1	0		7950	12.5	39.3	0	0		0	11.6	38.5	0	0		0	11.3	36.6							0	0		0	14	36	0	0		0	14.9	37.2
90	1	Female	82	29	1	42	1	0		12050	12.1	39.2							0	0		0	12.1	36.6																									0
91	1	Female	50	18	2	42	1	0		11525	12.9	38.4	1	0		355	11.4	38.4	0	0		0	11.1	36							0	0		0	13.7	36	0	0		0	14.6	37							0
92	1	Female	89	28	4	2	2	0	200	9400	11.9	39	2	0		475	12.1	38.5	2	0	100	2700	11.8	37.1
93	1	Female	12	3	1	42	1	0		4800	12.6	39.2																			0	0		0	12.9	36	0	0		0	13.8	37							0
94	1	Male	90	24	1	42	1	0		5200	9.4	39	1	0		215	12.2	38.6	0	0		0	11.9	36.5
95	1	Male	95	38	2	42	1	0		12000	12.7	39.3																									0	0		0	12.8	37							0
96	1	Male	27	10	1	35	1	0		16750	10.5	39	1	0		580	13.5	37.8	1	0		525	13.2	36.2	0	0		0	13.5	36.6																			0
97	1	Male	75	21	1	42	1	0		15975	14	38.5	1	0		250	12.2	36.5	0	0		0	11.9	36																									0
98	1	Female	85	32	4	35	2	0	160	4925	12.7	38.3	2	0		125	12.1	38.4	0	0		0	11.8	36.7							0	0		0	14.8	36.1							0	0		0	15.7	37
99	1	Female	52	20	2	42	1	0		10250	12.6	39							0	0		0	10	36.1							0	0		0	12.1	36	0	0		0	13	37							0
100	1	Male	60	23	2	42	1	0		12300	10.8	39							0	0		0	12.1	36.4							0	0		0	15.1	36	0	0		0	16	37.1
101	1	Female	14	4	1	2	1	0		15400	12.9	39.1	1	0		825	11.9	38.7	0	0		0	11.6	36.9
102	1	Female	15	4	2	42	1	0		14700	12.4	39.4	0	0		0	9.8	38.6																			0	0		0	12.2	37.3							0
103	1	Female	46	15	3	42	2	0	160	9825	10.3	39.3	0	0		0	12.8	38.4													0	0		0	15.8	36							0	0		0	16.7	37	0
104	1	Female	85	24	1	28	1	0		6700	13.3	39	0	0		0	9.8	38.6													0	0		0	11.3	36	0	0		0	12.2	37.3
105	1	Male	44	13	2	7	1	0		13700	10.3	39.3	1	0		925	10.1	37.8	0	0		0	9.8	36.2							0	0		0	11.9	36
106	1	Female	74	40	2	42	1	0		9275	10.6	38.5	1	0		85	12.7	37.9	0	0		0	12.4	36.4							0	0		0	15.7	36	0	0		0	16.6	36.6							0
107	1	Male	96	26	2	7	1	0		11800	13.2	38.6	1	0		470	13.6	38.6	0	0		0	13.3	36.4							0	0		0	16.1	36
108	1	Female	99	25	2	7	1	0		11000	14.1	39.3	1	0		580	11.6	37.9	0	0		0	11.3	36							0	0		0	14	36
109	1	Female	34	12	1	35	1	0		6450	12.1	38.6	1	0		145	9.9	37.5													0	0		0	11.5	36.3	0	0		0	12.4	36.7							0
110	1	Female	65	24	1	35	1	0		6800	10.4	39.3	0	0		0	10.2	38.5	0	0		0	9.9	36.4							0	0		0	11.9	36	0	0		0	12.8	37.2							0
111	1	Male	23	8	4	2	2	0	180	14375	10.7	39.2	2	0		470	9.6	36.2	0	0		0	9.3	37.6
112	1	Female	66	33	2	28	1	0		15175	10.1	38							0	0		0	12.1	36.4							0	0		0	15.1	36	0	0		0	16	36.6							0
113	1	Male	34	12	2	42	1	0		11750	12.9	38.6							0	0		0	11	37							0	0		0	13.9	36.4	0	0		0	14.8	37.3
114	1	Male	54	21	1	28	1	0		8850	11.8	39.3	1	0		165	12.8	38.5																															0
115	1	Female	65	16	2	42	1	0		7100	13.3	39.2	0	0		0	13	36.5	0	0		0	12.7	36							0	0		0	13.8	36	0	0		0	13.8	36							0
116	1	Female	33	10	2	42	1	0		16300	13.5	38.3	1	0		620	10.9	37.7													0	0		0	13	36	0	0		0	13.9	36.4
117	1	Female	37	12	1	35	1	0		5025	11.4	38.4	1	0		115	11.2	38.5	0	0		0	10.9	36.2							0	0		0	13.4	36	0	0		0	14.3	37.2							0
118	1	Male	27	10	2	42	1	0		4350	11.7	39.2	0	0		0	9.8	39.4																			0	0		0	12.2	36							0
119	1	Male	112	24	2	2	1	0		7950	10.3	40.1	1	0		115	13.5	38.6	0	0		0	13.2	37.5
120	1	Female	33	12	1	42	1	0		12650	14	39.3	1	0		470	9.9	37.9													0	0		0	11.5	36	0	0		0	12.4	36.6
121	1	Female	45	13	3	42	2	0	160	9000	10.4	38.6	2	0		470	11.5	38.4	0	0		0	11.2	36							0	0		0	13.9	36							0	0		0	14.8	37	0
122	1	Male	80	24	1	1	1	0		4950	12	39	0	0		0	9.9	38.4
123	1	Male	95	26	2	42	1	0		6500	10.4	39.1	0	0		0	11.1	38.4	0	0		0	10.8	36.6							0	0		0	13.5	36	0	0		0	14.4	37.1
124	1	Male	103	40	1	42	1	0		5950	11.6	39.1	1	0		250	9.9	38.4													0	0		0	12.7	36	0	0		0	13.6	37.1
125	1	Female	85	32	2	42	1	0		14050	10.4	39.1	1	0		290	11.2	38.5	0	0		0	10.9	36.2							0	0		0	13.7	36	0	0		0	14.6	37.2							0
126	1	Male	95	34	1	42	1	0		11575	11.7	39.2	1	0		375	10.4	38.4	0	0		0	10.1	36.2							0	0		0	12.6	36	0	0		0	13.5	37
127	1	Male	50	13	2	42	1	0		9550	10.9	39	1	0		85	12	38.7	0	0		0	11.7	36							0	0		0	14.6	36	0	0		0	15.5	37.4							0
128	1	Female	36	8	2	42	1	0		6750	12.5	39.4	0	0		0	9.8	38.4													0	0		0	12.6	36.1	0	0		0	13.5	37.1
129	1	Female	45	19	1	35	1	0		7150	10.3	39.1	1	0		125	11.4	37.9	0	0		0	11.1	36.1							0	0		0	13.7	36													0
130	1	Female	40	10	2	42	1	0		4850	11.9	38.6	0	0		0	11	37.7	0	0		0	10.7	36.4							0	0		0	13.9	36	0	0		0	14.8	36.4							0
131	1	Female	29	8	2	42	1	0		7800	11.5	38.4																			0	0		0	12.6	36	0	0		0	13.5	37.1							0
132	1	Male	99	24	1	42	1	0		11550	9.4	39.5	1	0		175	11.4	38.7	0	0		0	11.1	36.4							0	0		0	13.7	36	0	0		0	14.6	37.4
133	1	Female	12	3	2	42	1	0		4300	11.9	39.4	1	0		95	11.4	38.4	0	0		0	11.1	36							0	0		0	13.8	36	0	0		0	14.7	37							0
134	1	Female	85	42	2	2	1	0		16000	11.9	39	1	0		200	9.9	38.4	0	0		0	9.6	37.6
135	1	Male	90	38	1	1	1	0		11300	10.4	39.1	1	0		105	10.6	37.8
136	1	Female	31	10	1	1	1	0		9500	11.1	38.5	1	0		115	12.3	38.4
137	1	Male	33	10	1	1	1	0		10750	12.8	39	1	0		205	11.3	38.5
138	1	Male	96	32	2	42	1	0		9200	11.8	39.2	1	0		115	11.4	36.5	0	0		0	11.1	36							0	0		0	13.8	36	0	0		0	14.7	36							0
139	1	Male	77	16	1	1	1	0		11350	11.9	38.3	1	0		110	9.7	37.5
140	1	Male	52	19	2	42	1	0		5375	10.2	39.3							0	0		0	10	36.4							0	0		0	12.1	36	0	0		0	13	36.2							0
141	1	Male	78	16	1	28	1	0		8350	10.8	38.8							0	0		0	10	36							0	0		0	12.9	36	0	0		0	13.8	36.5
142	1	Female	65	23	1	42	1	0		7850	10.8	38.5	0	0		0	11.2	38.4	0	0		0	10.9	36.4							0	0		0	13.4	36	0	0		0	14.3	37.1							0
143	1	Male	104	40	2	42	1	0		12200	11.7	39.1	1	0		130	9.9	38.2													0	0		0	11.5	36.4	0	0		0	12.4	36.9							0
144	1	Male	30	12	2	42	1	0		14300	10.4	38.9							0	0		0	10	37.1							0	0		0	12.1	36.5	0	0		0	13	37
145	1	Female	14	4	1	42	1	0		6925	10.8	39							0	0		0	9.1	36							0	0		0	12.4	36	0	0		0	13.3	37.4							0
146	1	Female	15	5	1	42	1	0		4200	9.9	39.4	1	0		135	10.4	38.4	0	0		0	10.1	36							0	0		0	13.2	36	0	0		0	14.1	37							0
147	1	Male	29	10	1	42	1	0		6975	10.9	39																			0	0		0	12.9	36	0	0		0	13.8	36							0
148	1	Female	25	7	2	21	1	0		10000	9.6	38.6	1	0		185	9.8	36.3																			0	0		0	12.2	36							0
149	1	Male	35	13	2	42	1	0		13750	10.3	38.1	1	0		550	11.8	37.9	0	0		0	11.5	36.6							0	0		0	14.3	36	0	0		0	15.2	36.6							0
150	1	Female	60	16	1	35	1	0		9325	12.3	38.6	1	0		140	10.4	37.7	0	0		0	10.1	36.6							0	0		0	12.2	36	0	0		0	13.1	36.4							0
151	1	Male	22	6	2	42	1	0		16500	10.9	38.4	1	0		205	12.3	38.4	0	0		0	12	36							0	0		0	15.1	36	0	0		0	14.5	37
152	1	Male	33	12	3	35	2	0	220	4725	12.8	39	2	0		115	11	38.4	2	0		90	10.7	36.1	0	0		0	10.7	36.3	0	0		0	13.7	36							0	0		0	14.6	37.1	0
153	1	Female	59	19	2	42	1	0		12650	11.5	39.1	1	0		370	10.4	38.5	0	0		0	10.1	36.6							0	0		0	12.4	36	0	0		0	13.3	37.2							0
154	1	Female	75	23	1	28	1	0		11250	10.9	39.2	1	0		495	10.2	38.4	0	0		0	9.9	36.5							0	0		0	13.6	36	0	0		0	14.5	37.1							0
155	1	Male	13	4	2	42	1	0		14800	10.7	39.1	0	0		0	10.4	38.5	0	0		0	10.1	36.2							0	0		0	14	36	0	0		0	14.9	37.2							0
156	1	Female	80	48	1	7	1	0		10250	10.9	39.2	1	0		110	11.2	38.4	0	0		0	10.9	36.2							0	0		0	13.4	37.2
157	1	Female	54	20	1	42	1	0		12450	11.7	39.1							0	0		0	10.2	36							0	0		0	12.4	36	0	0		0	13.3	36.4
158	1	Male	24	8	2	42	1	0		8200	11	38.4	0	0		0	13	37.7	0	0		0	12.7	36.7							0	0		0	13.9	36.1	0	0		0	14.4	36.4							0
159	1	Male	56	19	2	42	1	0		6750	13.5	38.4	1	0		140	12.2	37.6	0	0		0	11.9	36.1							0	0		0	14.9	36	0	0		0	15.8	36.3							0
160	1	Female	60	28	1	42	1	0		5900	12.7	38.3	0	0		0	12	37	0	0		0	11.7	36.4																									0
161	1	Female	75	16	2	42	1	0		9000	12.5	38.8	0	0		0	10.2	38.2	0	0		0	9.9	36							0	0		0	12.3	36	0	0		0	13.2	36.9
162	1	Male	70	20	2	42	1	0		5000	10.7	38.9																			0	0		0	15.2	36	0	0		0	14.3	36.2							0
163	1	Male	60	15	2	42	1	0		14325	14.6	38.8	1	0		105	11.2	37.9	0	0		0	10.9	36							0	0		0	13.5	36	0	0		0	14.4	36.6							0
164	1	Male	90	36	1	35	1	0		11500	11.7	38.6	1	0		125	11.4	37	0	0		0	11.1	36.4																									0
165	1	Female	50	13	1	14	1	0		12775	11.9	38.8	1	0		580	11.2	38.6	0	0		0	10.9	36.2							0	0		0	13.4	36	1	0		915	14.3	36
166	1	Female	80	24	2	42	1	0		13775	11.7	39.3	1	0		100	11.2	38.2	0	0		0	10.9	36.4							0	0		0	13.4	36	0	0		0	14.3	36.9							0
167	1	Female	78	24	2	42	1	0		5775	11.7	38.9	1	0		270	10.2	38.7	0	0		0	9.9	36.4							0	0		0	12.9	36	0	0		0	13.8	37.4
168	1	Male	54	16	1	35	1	0		11150	10.7	39.4	1	0		490	10.2	36.5	0	0		0	9.9	36							0	0		0	11.9	36	0	0		0	12.8	36							0
169	1	Female	95	35	1	35	1	0		13100	10.7	38.3	1	0		130	11.6	38.2	0	0		0	11.3	36.9																									0
170	1	Male	17	5	1	42	1	0		5300	12.1	38.9																			0	0		0	12.6	36	0	0		0	13.5	36.4							0
171	1	Male	21	8	1	42	1	0		8750	10.5	38.4																			0	0		0	11.2	36	0	0		0	12.1	36.5							0
172	1	Female	23	9	1	28	1	0		8050	10.1	38.5	0	0		0	11.8	38	0	0		0	11.5	36.4																									0
173	1	Male	83	21	1	1	1	0		11050	12.3	38.7	1	0		575	12.3	37.6
174	1	Female	54	14	2	42	1	0		5050	12.8	38.3	0	0		0	11	37.7	0	0		0	10.7	37.1							0	0		0	13.1	36.5	0	0		0	14	36.9
175	1	Male	32	10	1	42	1	0		5650	11.5	39.5	1	0		110	10.4	36.5	0	0		0	10.1	36							0	0		0	13.8	36													0
176	1	Female	98	33	4	2	2	0	180	11875	10.9	38.3	2	0		455	13	37.9	0	0		0	12.7	36.9
177	1	Male	75	15	2	42	1	0		7850	13.5	38.6	0	0		0	12.7	37.6	0	0		0	12.4	36.2							0	0		0	15.7	36	0	0		0	14.8	36.3							0
178	1	Male	74	50	1	42	1	0		10325	13.2	38.3	0	0		0	11	36.3	0	0		0	10.7	36							0	0		0	13.1	36	0	0		0	14	36							0
179	1	Female	75	19	2	42	1	0		5750	11.5	38.1	1	0		135	12.7	37.2	0	0		0	12.4	36.6							0	0		0	15.1	36	0	0		0	15	36.4
180	1	Male	60	21	3	42	2	0	200	12250	13.2	39	2	0		115	12.5	37.2													0	0		0	14.2	36							0	0		0	15.1	36.4	0
181	1	Male	74	20	2	42	1	0		10650	13	39	0	0		0	12.7	36.5	0	0		0	12.4	36							0	0		0	15.6	36	0	0		0	16.5	36							0
182	1	Female	95	32	1	42	1	0		6625	13.2	38.3	1	0		145	13.5	36.7	0	0		0	13.2	36.1
183	1	Female	48	16	1	14	1	0		8750	14	38.5	1	0		110	10.2	37.2	0	0		0	9.9	36.6							0	0		0	11.9	36	0	0		0	12.8	37.1
184	1	Male	44	13	2	42	1	0		9825	10.7	39							0	0		0	10	36.5							0	0		0	12.8	36	0	0		0	13.7	37.3							0
185	1	Female	102	40	1	42	1	0		8050	10.8	39.3	0	0		0	11.8	36.8	0	0		0	11.5	36.2																									0
186	1	Female	47	12	2	42	1	0		8950	12.3	38.6	1	0		100	11.8	36.8	0	0		0	11.5	36.2							0	0		0	13.4	36	0	0		0	14.3	36
187	1	Male	80	24	2	42	1	0		13150	12.3	38.6	1	0		100	12.3	38.6	0	0		0	12	36							0	0		0	14.8	36	0	0		0	15.7	37.3							0
188	1	Female	89	38	2	42	1	0		5800	12.8	39.3	0	0		0	11	37.3	0	0		0	10.7	36.7							0	0		0	13.1	36.1	0	0		0	14	36.5							0
189	1	Female	28	10	1	14	1	0		12700	11.5	39.1	1	0		120	10.4	38.6	0	0		0	10.1	36.1							0	0		0	12.2	36	0	0		0	13.1	36.1
190	1	Male	29	10	4	1	2	0	180	6650	10.9	39.3	2	0		185	11	37
191	1	Male	80	32	2	42	1	0		6550	11.5	38.8	0	0		0	11.9	36.5	0	0		0	11.6	36							0	0		0	14.5	36	0	0		0	15.4	36
192	1	Male	70	16	1	42	1	0		8150	12.4	38.3	0	0		0	11.8	37	0	0		0	11.5	36.4	0	0		0	11.6	36.4																			0
193	1	Female	50	19	3	42	2	0	200	9250	12.3	38.8	2	0		110	13.3	38.2													0	0		0	15.2	36							0	0		0	16.1	36.9	0
194	1	Male	47	13	2	42	1	0		5000	13.8	38.9							0	0		0	10	36.4							0	0		0	12.7	36	0	0		0	13.6	36.9							0
195	1	Male	60	16	1	42	1	0		8900	10.8	38.9	1	0		125	13	37.9	0	0		0	13.6	36.2																									0
196	1	Male	19	6	2	42	1	0		8700	14.9	38.6	0	0		0	11.8	38.7	0	0		0	11.5	36.4							0	0		0	13.9	36	0	0		0	14.8	37.2
197	1	Female	39	12	2	42	1	0		7050	12.3	39.4	1	0		425	12.3	37	0	0		0	12	36.4							0	0		0	15.1	36	0	0		0	16	36.2							0
198	1	Male	75	40	1	42	1	0		7300	12.8	38.8	1	0		140	11	38.4	0	0		0	10.7	36							0	0		0	13.1	36	0	0		0	14	37.1							0
199	1	Female	38	12	1	42	1	0		5100	11.5	39.1	1	0		115	10.4	37.9	0	0		0	10.1	36.9							0	0		0	12.2	36.3	0	0		0	13.1	36.6							0
200	1	Female	13	4	2	42	1	0		6700	10.9	38.6							0	0		0	10.2	36.4							0	0		0	12.4	36	0	0		0	13.3	37.1							0
201	1	Male	22	8	4	42	2	0	240	9200	11	39.1	2	0		125	10.3	38	0	0		0	10	36							0	0		0	12.1	36							0	0		0	13	36.7
202	1	Male	27	10	2	42	1	0		6700	10.8	38.7							0	0		0	9	36.4							0	0		0	13.6	36	0	0		0	14.5	37.1							0
203	1	Female	40	19	1	42	1	0		7850	9.8	39.1	1	0		120	11.8	38.2	0	0		0	11.5	37																									0
204	1	Female	42	13	2	42	1	0		8800	12.3	38.9	1	0		140	12.3	38.4	0	0		0	12	37.1							0	0		0	15.4	36.5	0	0		0	16.3	37.1							0
205	1	Male	65	20	1	42	1	0		8500	12.8	39.1	1	0		145	11	38.4	0	0		0	10.7	36							0	0		0	13.1	36	0	0		0	14	37.1							0
206	1	Female	48	15	2	42	1	0		4150	11.5	39.1	0	0		0	10.4	37.9	0	0		0	10.1	36							0	0		0	13.2	36	0	0		0	14.1	36.6							0
207	1	Male	95	36	2	42	1	0		9200	10.9	38.6	1	0		530	13	38.9	0	0		0	12.7	36.2							0	0		0	15.7	36	0	0		0	16.6	37.1							0
208	1	Female	50	16	1	42	1	0		9300	13.5	39.6							0	0		0	10	36							0	0		0	12.3	36	0	0		0	13.2	37.1
209	1	Female	21	6	1	42	1	0		11750	10.8	39.1																			0	0		0	12.1	36	0	0		0	13	36.3							0
210	1	Female	40	12	2	42	1	0		12925	8.7	38.3	1	0		105	11.8	38.4	0	0		0	11.5	36.6							0	0		0	14.3	36	0	0		0	15.2	37.1							0
211	1	Female	15	4	2	42	1	0		9050	12.3	39.1	1	0		130	12.3	39	0	0		0	12	36							0	0		0	15.4	36	0	0		0	16.3	36							0
212	1	Male	19	5	1	42	1	0		11050	12.8	39.7																			0	0		0	11.6	36	0	0		0	12.5	36							0
213	1	Male	97	24	4	16	2	0	180	9300	10.5	39.8	2	0		105	10.4	37.9	0	0		0	10.1	36.6							0	0		0	12.2	36							0	0		0	13.1	36.6
214	1	Male	20	8	1	42	1	0		7150	10.9	38.6	1	0		580	12	37.9	0	0		0	11.7	36.6																									0
215	1	Female	98	36	2	42	1	0		5950	12.5	38.6	1	0		100	10.9	38.2													0	0		0	13	36	0	0		0	13.9	36.9							0
216	1	Male	58	19	1	42	1	0		5800	11.4	38.9	1	0		125	11.4	37.7	0	0		0	11.1	36							0	0		0	13.7	36	0	0		0	14.6	36.4							0
217	1	Female	50	18	2	42	1	0		4550	11.9	38.4																			0	0		0	11.7	36	0	0		0	12.6	37.3							0
218	1	Female	103	47	1	42	1	0		6600	10.2	39.3	0	0		0	10.7	38.6													0	0		0	12.9	36	0	0		0	13.8	37.3							0
219	1	Female	75	23	2	42	1	0		9600	11.2	39.3	1	0		140	13	37.9	0	0		0	12.7	36.6							0	0		0	15.2	36	0	0		0	16.1	36.6
220	1	Female	86	43	1	28	1	0		7050	13.5	38.6	1	0		120	12.6	36.5	0	0		0	12.3	36																									0
221	1	Female	52	14	1	42	1	0		6100	13.1	38.3	0	0		0	13.1	38.6	0	0		0	12.8	36.1
223	2	Female	21	8	3	42	2	0	80	8800	12	38.1	2	0	60	165	12	38	0	0		0	11	37																			0	0		0	12	37	0
224	2	Female	27	10	4	21	2	0	180	8800	11	39	2	0	50	125	11	38	0	0		0	12	37							0	0		0	11	37							0	0		0	11	37.2	0
225	2	Male	79	35	4	3	2	0	190	9300	14	39	2	0	130	405	13	38	2	0		605	13	38	2	0		645	13	36.9
226	2	Female	11	3	1	42	1	0		4950	10	39							0	0		0	10	37													0	0		0	10	37							0
227	2	Female	65	38	4	35	2	0	260	7900	13	38	2	0	30	100	13	38	0	0		0	13	37							0	0		0	13	37							0	0		0	13	37	0
228	2	Male	30	13	4	42	2	0	220	7400	14	39	2	0	60	295	13	38	0	0		0	13	37																			0	0		0	13	37
230	2	Female	55	21	3	42	2	0	120	8150	12	39	2	0	60	220	11	38	0	0		0	11	37																			0	0		0	12	36	0
231	2	Female	60	52	3	42	2	0	310	7900	13	38.6	2	0	100	280	14	38	0	0		0	15	37							0	0		0	15	37													0
232	2	Male	10	3	1	42	1	0		6600	9	38							1	0		290	11	37	0	0		0	11	37
233	2	Male	25	12	1	42	1	0		10600	15	39	1	0		165	15	38	0	0		0	15	37							0	0		0	15	37	0	0		0	15	37							0
234	2	Male	18	7	3	42	1	2	90	6050	11	39	1	2	60	120	11	37	1	0		220	12	37	0	0		0	11	37													0	0		0	11	37	0
235	2	Male	9	2	3	42	2	0	260	6000	8	38							0	0		0	10	37																			0	0		0	8	36
236	2	Male	51	18	1	28	1	0		11900	14	38	1	0		130	14	38	0	0		0	14	37							0	0		0	12	37													0
237	2	Male	68	19	3	42	2	0	340	5800	14	39	2	0	90	315	14	38	0	0		0	14	37							0	0		0	14	37							0	0		0	15	37	0
238	2	Male	19	7	1	1	1	0		10925	10	39	1	0		335	10	37
239	2	Male	65	23	3	42	2	0	330	10900	15	38	2	0	100	310	15	37	0	0		0	14	37							0	0		0	12	37							0	0		0	14	37
240	2	Female	52	70	4	1	2	0	470	8875	11	39	2	0	60	145	11	38
241	2	Male	60	51	3	42	2	0	540	5700	15	38	2	0	130	415	15	37	0	0		0	14	37																			0	0		0	15	37	0
242	2	Female	12	4	3	42	2	0	400	7500	11	39	2	0	100	310	13	37	2	0		170	14	36	0	0		0	14	37.2	0	0		0	12	36							0	0		0	12	37
243	2	Male	65	19	4	28	2	0	520	10600	10	38	2	0	160	515	10	38	0	0		0	10	37							0	0		0	11	37							0	0		0	12	37	0
244	2	Female	55	23	3	42	2	0	260	5700	11	38	2	0	50	135	12	37													0	0		0	11	37							0	0		0	11	37
245	2	Female	59	37	4	42	2	0	160	7800	10	39							0	0		0	10	37																			0	0		0	10	37	0
246	2	Male	45	15	3	42	2	0	150	4450	15	38							0	0		0	15	37																			0	0		0	15	37	0
247	2	Male	59	45	1	42	1	0		11550	16	38							0	0		0	15	37							0	0		0	15	37	0	0		0	15	37
248	2	Male	78	68	2	42	1	0		6550	13	39	1	0		220	13	38	0	0		0	11	37							0	0		0	12	37													0
249	2	Male	58	23	3	42	2	0	510	10200	13	38	2	0	120	420	12	38	0	0		0	10	37																			0	0		0	13	37	0
250	2	Male	39	13	3	35	2	0	280	4550	11	39							0	0		0	13	37							0	0		0	13	37							0	0		0	13	37
251	2	Male	49	17	3	42	2	0	340	8850	15	38	2	0	60	205	15	38	0	0		0	15	37							0	0		0	13	36							0	0		0	11	36	0
252	2	Female	50	16	3	42	2	0	530	7275	13	38	2	0	60	180	12	38	0	0		0	12	37							0	0		0	13	36							0	0		0	14	37
253	2	Male	45	15	3	42	2	0	480	9075	11	38																			0	0		0	12	37							0	0		0	13	37	0
254	2	Male	70	41	4	42	2	0	380	3075	13	38	2	0	60	225	13	38	0	0		0	13	37							0	0		0	13	37							0	0		0	13	37
255	2	Male	75	47	4	35	2	0	330	7025	12	38	2	0	30	140	12	38	0	0		0	11	37							0	0		0	11	37							0	0		0	13	37	0
256	2	Male	70	30	4	14	2	0	440	4400	11	39	2	0	80	250	11	38	0	0		0	10	37							0	0		0	12	37	2	0	120	2500	12	38
257	2	Female	55	23	4	42	2	0	570	4150	11	38							0	0		0	11	37							0	0		0	11	37							0	0		0	12	37	0
258	2	Male	10	2	2	42	1	0		5850	9	39																			0	0		0	10	37	0	0		0	10	37							0
259	2	Male	90	42	2	42	1	0		4850	17	38	1	0		110	17	38	0	0		0	16	37							0	0		0	16	37
260	2	Male	53	16	2	42	1	0		2750	12	39	1	0		225	12	37													0	0		0	12	37	0	0		0	12	37							0
262	2	Female	49	17	1	42	1	0		7050	11	38	1	0		205	11	38	0	0		0	12	38													0	0		0	11	37							0
263	2	Male	65	30	4	42	2	0	540	10600	14	39	2	0	60	170	14	37	0	0		0	14	37							0	0		0	15	37							0	0		0	15	37
264	2	Female	19	8	2	42	1	0		7750	10	38							0	0		0	10	37							0	0		0	10	36													0
265	2	Male	25	11	1	1	1	0		6100	9	38	1	0		200	9	38
266	2	Male	60	23	1	42	1	0		4500	14	38	1	0		110	14	38	0	0		0	13	37							0	0		0	14	37	0	0		0	14	37
267	2	Male	65	48	2	42	1	0		6075	11	39	1	0		230	11	37	1	0		305	12	38	0	0		0	12	37							0	0		0	12	37							0
268	2	Male	69	28	2	1	1	0		8650	14	39	1	0		165	14	37
269	2	Female	70	37	2	42	1	0		4200	13	38	1	0		135	13	38	1	0		115	14	37	0	0		0	14	37	0	0		0	15	37	0	0		0	15	37							0
270	2	Female	21	9	2	42	1	0		7350	11	38	1	0		310	11	38	0	0		0	11	37							0	0		0	11	36	0	0		0	12	37							0
271	2	Male	53	24	2	42	1	0		2500	13	38	1	0		155	13	38	0	0		0	14	38							0	0		0	14	37	0	0		0	14	37							0
272	2	Male	67	32	2	42	1	0		8475	15	38	1	0		225	14	38	1	0		250	15	37							0	0		0	11	37													0
273	2	Male	78	50	3	42	2	0	150	4175	14	39							0	0		0	12	37							0	0		0	14	37							0	0		0	15	37	0
274	2	Male	75	70	2	28	1	0		6925	15	38	1	0		195	14	38	0	0		0	13	37							0	0		0	13	37	0	0		0	13	37							0
275	2	Female	43	14	1	42	1	0		9475	12	38	1	0		360	12	38	0	0		0	12	37													0	0		0	10	37							0
276	2	Male	69	28	1	42	1	0		5075	14	38							0	0		0	13	37							0	0		0	14	36	0	0		0	14	37							0
277	2	Female	58	22	1	42	1	0		5150	15	38	1	0		150	14	37	0	0		0	15	38							0	0		0	15	37													0
278	2	Female	60	40	1	42	1	0		2350	11	38	1	0		100	11	37	0	0		0	12	38							0	0		0	11	37	0	0		0	11	37							0
279	2	Male	54	19	3	42	2	0	460	8450	13	38	2	0	60	210	13	38	2	0		165	13	37	0	0		0	13	37	0	0		0	14	37							0	0		0	13	37	0
280	2	Male	73	63	2	7	1	0		8500	13	38	1	0		220	13	38	0	0		0	13	37							0	0		0	13	37
281	2	Male	45	14	4	42	2	0	180	6525	11	38							2	0		225	11	37	0	0		0	10	37	0	0		0	11	37							0	0		0	11	37	0
282	2	Female	26	10	4	42	2	0	190	10500	9	38																			0	0		0	12	37							0	0		0	12	37	0
283	2	Male	35	13	3	42	2	0	260	4250	14	38	2	0	30	110	14	38	2	0		310	14	37	0	0		0	14	37	0	0		0	15	36							0	0		0	14	36	0
284	2	Female	16	6	1	42	1	0		9500	14	38	1	0		410	13	37	0	0		0	14	37							0	0		0	13	36	0	0		0	13	37							0
285	2	Male	45	16	2	42	1	0		7700	13	38	1	0		150	13	37	0	0		0	12	37							0	0		0	13	37	0	0		0	14	37							0
286	2	Female	60	42	1	42	1	0		4500	12	38							0	0		0	12	37							0	0		0	11	37	0	0		0	12	37.2							0
287	2	Female	23	10	3	35	2	0	310	6775	11	39	2	0	120	475	11	37													0	0		0	11	37							0	0		0	11	37	0
288	2	Female	18	6	4	42	2	0	260	6075	10	39	2	0	60	200	10	38	0	0		0	11	37																			0	0		0	10	37	0
289	2	Female	20	6	2	42	1	0		9050	12	38	1	0		200	12	37	0	0		0	11	36							0	0		0	10	36													0
290	2	Female	60	27	4	35	2	0	330	2850	14	38	2	0	30	100	14	38	0	0		0	15	37							0	0		0	14	37							0	0		0	14	37	0
291	2	Female	60	60	2	42	1	0		5900	12	38	1	0		120	12	37	0	0		0	13	37							0	0		0	14	37	0	0		0	14	37.1							0
292	2	Male	20	8	1	42	1	0		3300	9	39	1	0		150	9	38	0	0		0	10	37							0	0		0	10	37	0	0		0	13	37.3							0
293	2	Male	62	23	2	42	1	0		5325	11	38	1	0		130	11	37	0	0		0	11	37													0	0		0	13	37							0
294	2	Female	50	17	3	42	2	0	520	6300	11	39	2	0	80	195	11	38	0	0		0	11	37							0	0		0	11	37							0	0		0	10	37	0
295	2	Female	45	13	2	35	1	0		6450	12	38	1	0		220	12	38	0	0		0	11	37							0	0		0	12	37													0
296	2	Male	30	13	4	42	2	0	160	3950	8	39																															0	0		0	12	37	0
297	2	Male	80	43	2	42	1	0		4350	11	39	1	0		390	10	38													0	0		0	10	37	0	0		0	11	37							0
298	2	Male	25	12	3	35	2	0	510	6875	10	38	2	0	60	225	13	37	2	0		370	10	37	0	0		0	10	37	0	0		0	11	37							0	0		0	12	37	0
299	2	Male	20	8	4	42	2	0	280	8550	10	39																			0	0		0	9	37							0	0		0	10	37	0
300	2	Female	60	19	4	42	2	0	340	5850	12	38	2	0	40	120	12	38	0	0		0	12	37							0	0		0	11	37							0	0		0	12	37	0
301	2	Male	65	24	2	42	1	0		4375	13	39	1	0		210	13	38	0	0		0	13	37													0	0		0	14	37							0
302	2	Male	47	16	1	1	1	0		2150	16	38	1	0		300	15	37
303	2	Female	28	8	4	42	2	0	380	7150	10	39																			0	0		0	9	37							0	0		0	10	37	0
304	2	Female	24	9	4	42	2	0	330	6950	12	38	2	0	60	175	12	38	0	0		0	12	37							0	0		0	12	37							0	0		0	10	37.2	0
305	2	Male	50	16	4	42	2	0	440	4950	11	38	2	0	120	120	11	38	0	0		0	13	37							0	0		0	13	37							0	0		0	13	37	0
306	2	Female	60	25	1	42	1	0		7450	14	38	1	0		320	14	38	0	0		0	15	37							0	0		0	14	37	0	0		0	14	37							0
307	2	Female	16	6	4	42	2	0	420	5175	12	38	2	0	30	110	12	38	0	0		0	12	37							0	0		0	12	37													0
308	2	Female	70	27	3	28	2	0	540	3425	13	38	2	0	60	175	12	38	2	0		205	11	37	0	0		0	11	37													0	0		0	12	37	0
309	2	Male	15	5	3	42	2	0	150	7050	9	38							2	0		595	10	37	0	0		0	10	37	0	0		0	10	37							0	0		0	11	37	0
310	2	Male	35	12	4	42	2	0	460	6300	9	38							0	0		0	10	37																			0	0		0	10	37	0
311	2	Male	70	20	3	42	2	0	340	2350	13	38	2	0	60	125	14	37	0	0		0	14	37							0	0		0	15	36							0	0		0	13	36	0
312	2	Female	17	6	1	42	1	0		4450	10	38																			0	0		0	10	37	0	0		0	10	37							0
313	2	Female	60	34	3	42	2	0	330	7850	10	39	2	0	90	120	12	38	0	0		0	14	37							0	0		0	13	36							0	0		0	11	37	0
314	2	Female	53	24	4	42	2	0	440	3050	13	38	2	0	40	120	13	38	0	0		0	12	37							0	0		0	13	37							0	0		0	13	37	0
315	2	Male	67	20	4	42	2	0	420	5000	10	38	2	0	60	140	10	38	0	0		0	10	37							0	0		0	11	37							0	0		0	11	37	0
316	2	Female	23	8	3	42	2	0	150	6750	8	39	2	0	90	130	10	38	0	0		0	12	37							0	0		0	11	36													0
317	2	Female	56	35	3	35	2	0	460	6350	8	39																			0	0		0	10	37							0	0		0	10	37	0
318	2	Male	23	9	4	42	2	0	340	8300	9	38																			0	0		0	9	37							0	0		0	10	37	0
319	2	Male	22	10	1	3	1	0		2750	10	39	1	0		430	10	37	1	0		310	10	38	1	0		475	10	37.2
320	2	Male	20	8	3	42	2	0	120	8700	12	39	2	0	120	390	13	37	0	0		0	13	37							0	0		0	13	37							0	0		0	13	37.1	0
[truncated: 31 more columns]

## Sheet: Adverse events
Study ID	Adverse event (AE)	other adverse event	date of onset of AE	date AE resolved	AE category	Medical response to AE	other medical response	AE related to PQ	AE related to artesunate	AE ongoing at last visit	Outcome of AE
1	No data		2015-12-06	2015-12-09	No data	No data		Unrelated	Unrelated		Recovered / Resolved
1	Abdominal pain		2015-12-06		Mild	None		Unrelated	Unrelated	yes	Not recovered / Not resolved
1	Abdominal pain		2015-12-06		Mild	None		Unrelated	Possible	yes	Recovering / Resolving
2	Other	fatigue	2015-12-07		Mild	None		Unrelated	Unrelated	yes	Recovering / Resolving
2	No data		2015-12-07	2015-12-08	No data	None		Unrelated	Unrelated		Recovered / Resolved
2	Other	fatigue,back pain	2015-12-07		Moderate	None		Unrelated	Unrelated	yes	Not recovered / Not resolved
3	Other	headache,vomiting	2015-12-06		Moderate	Other	drink sesemi oil	Unrelated	Unrelated	yes	Not recovered / Not resolved
3	No data		2015-12-07	2015-12-07							Recovered / Resolved
4	Abdominal pain		2015-12-05		Mild	None		Unrelated	Unrelated	yes	Recovering / Resolving
4			2015-12-05							no	Recovered / Resolved
5	Nausea		2015-12-06		Moderate	Other	herbal medicine	Unrelated	Unrelated	yes	Not recovered / Not resolved
5	Abdominal pain		2015-12-07		Mild	None		Unrelated	Possible	yes	Recovering / Resolving
5	No data		2015-12-06	2015-12-09	No data	None		Unrelated	Unrelated		Recovered / Resolved
7	Vomiting		2015-12-09		Moderate	None		Unrelated	Unrelated	yes	Not recovered / Not resolved
7	Poor appetite				Moderate	None		Unrelated	Unrelated
7	Poor appetite				Mild	None		Unrelated	Unrelated	yes	Recovering / Resolving
8	Poor appetite				Mild	None		Unrelated	Unrelated
8	Nausea				Mild	None		Unrelated	Unrelated	yes	Recovering / Resolving
8	Poor appetite				Moderate	None		Unrelated	Unrelated	yes	Not recovered / Not resolved
9	No data		2015-12-09	2015-12-11	No data	No data		No data	No data		Recovered / Resolved
9	Poor appetite				Mild	None		Unrelated	Unrelated	yes	Recovering / Resolving
9	Vomiting				Mild	None		Unrelated	Unrelated	yes	Not recovered / Not resolved
10	Abdominal pain				Mild	None		Unrelated	Unrelated	yes	Not recovered / Not resolved
10	Poor appetite		2015-12-10		Mild	None		Unrelated	Unrelated	yes	Recovering / Resolving
11	No data				No data	No data		Unrelated	Unrelated		Recovered / Resolved
11	Poor appetite				Moderate	None		Unrelated	Unrelated	yes	Not recovered / Not resolved
13	Poor appetite				Mild	None		Unrelated	Unrelated	yes	Recovering / Resolving
13	Poor appetite				Mild	None		Unrelated	Unrelated	yes	Not recovered / Not resolved
14	Poor appetite				Mild	None		Unrelated	Unrelated	yes	Not recovered / Not resolved
15	Abdominal pain				Mild	None		Unrelated	Unrelated	yes	Not recovered / Not resolved
16	No data		2015-12-12	2015-12-14							Recovered / Resolved
16	Abdominal pain				Mild	None		Unrelated	Unrelated	yes	Not recovered / Not resolved
16	Nausea				Mild	None		Unrelated	Unrelated	yes	Recovering / Resolving
17	No data		2015-12-12	2015-12-14							Recovered / Resolved
17	Nausea				Mild	None		Unrelated	Unrelated	yes	Not recovered / Not resolved
18	Poor appetite				Mild	None		Unrelated	Unrelated	yes	Not recovered / Not resolved
18	Poor appetite				Mild	None		Unrelated	Unrelated	yes	Recovering / Resolving
19	Abdominal pain				Mild	None		Unrelated	Unrelated
19	Rash				Mild	None		Unrelated	Unrelated	yes	Not recovered / Not resolved
19	Nausea				Mild	None		Unrelated	Unrelated	yes	Recovering / Resolving
20	Abdominal pain				Mild	None		Unrelated	Unrelated	yes	Not recovered / Not resolved
20	Nausea				Mild	None		Unrelated	Unrelated	yes	Recovering / Resolving
22	Poor appetite				Moderate	None		Unrelated	Unrelated	yes	Not recovered / Not resolved
24	Poor appetite				Mild	None		Unrelated	Unrelated	yes	Recovering / Resolving
24	Poor appetite				Mild	None		Unrelated	Unrelated	yes	Not recovered / Not resolved
24											Recovered / Resolved
25	Poor appetite		2015-12-12		Mild	None		Unrelated	Unrelated	yes	Not recovered / Not resolved
25			2015-12-12	2015-12-14							Recovered / Resolved
26	Nausea		2015-12-11		Mild	None		Unrelated	Unrelated	yes	Recovering / Resolving
26	Nausea		2015-12-11		Mild	None		Unrelated	Unrelated	yes	Not recovered / Not resolved
26			2015-12-12	2015-12-14							Recovered / Resolved
27	Poor appetite				Mild	None		Unrelated	Unrelated	yes	Not recovered / Not resolved
27	Poor appetite				Mild	None		Unrelated	Unrelated	yes	Recovering / Resolving
28	Poor appetite				Mild	None		Unrelated	Unrelated	yes	Not recovered / Not resolved
28			2015-12-12	2015-12-14							Recovered / Resolved
28	Poor appetite				Mild	None		Unrelated	Unrelated	yes	Recovering / Resolving
29	Poor appetite				Mild	None		Unrelated	Unrelated	yes	Not recovered / Not resolved
30			2015-12-12	2015-12-14							Recovered / Resolved
30	Abdominal pain				Mild	None		Unrelated	Unrelated	yes	Not recovered / Not resolved
30	Poor appetite				Mild	None		Unrelated	Unrelated	yes	Recovering / Resolving
31	Nausea		2015-12-13		Mild	None		Unrelated	Unrelated	yes	Recovering / Resolving
31	Vomiting		2015-12-12		Mild	None		Unrelated	Unrelated	yes	Not recovered / Not resolved
32	Nausea		2015-12-11		Mild	None		Unrelated	Unrelated	yes	Recovering / Resolving
32			2015-12-12	2015-12-14							Recovered / Resolved
32	Abdominal pain		2015-12-11		Mild	None		Unrelated	Unrelated	yes	Not recovered / Not resolved
33	Poor appetite		2015-12-13		Mild	None		Unrelated	Unrelated	yes	Recovering / Resolving
33	Nausea				Mild	None		Unrelated	Unrelated	yes	Not recovered / Not resolved
34	Abdominal pain				Mild	None		Unrelated	Unrelated	yes	Not recovered / Not resolved
35	Vomiting		2015-12-13		Mild	None		Unrelated	Unrelated	yes	Not recovered / Not resolved
36	Abdominal pain				Mild	None		Unrelated	Unrelated	yes	Not recovered / Not resolved
38	Abdominal pain				Mild	None		Unrelated	Unrelated	yes	Not recovered / Not resolved
39			2015-12-14	2015-12-16							Recovered / Resolved
39	Nausea				Mild	None		Unrelated	Unrelated	yes	Recovering / Resolving
39	Nausea				Mild	None		Unrelated	Unrelated	yes	Not recovered / Not resolved
40	Abdominal pain		2015-12-13		Moderate	None		Unrelated	Unrelated	yes	Not recovered / Not resolved
41	Nausea				Mild	None		Unrelated	Unrelated	yes	Not recovered / Not resolved
41	No data				No data	No data		Unrelated	Unrelated		Recovered / Resolved
41	Nausea				Mild	None		Unrelated	Unrelated	yes	Recovering / Resolving
42	Vomiting				Moderate	None		Unrelated	Unrelated	yes	Not recovered / Not resolved
42	Poor appetite				Mild	None		Unrelated	Unrelated	yes	Recovering / Resolving
43			2015-12-15	2015-12-17							Recovered / Resolved
43	Poor appetite				Mild	None		Unrelated	Unrelated	yes	Recovering / Resolving
43	Abdominal pain				Mild	None		Unrelated	Unrelated	yes	Not recovered / Not resolved
44	Poor appetite				Moderate	None		Unrelated	Unrelated	yes	Not recovered / Not resolved
44	Nausea				Mild	None		Unrelated	Unrelated	yes	Recovering / Resolving
44											Recovered / Resolved
45			2015-12-15	2015-12-17							Recovered / Resolved
45	Poor appetite				Mild	None		Unrelated	Unrelated	yes	Recovering / Resolving
45	Poor appetite				Mild	None		Unrelated	Unrelated	yes	Not recovered / Not resolved
46	Nausea				Mild	None		Unrelated	Possible	yes	Recovering / Resolving
46	Poor appetite				Moderate	None		Unrelated	Unrelated	yes	Not recovered / Not resolved
48	Vomiting				Mild	None		Unrelated	Unrelated	yes	Not recovered / Not resolved
49	Poor appetite		2015-12-15		Mild	None		Unrelated	Unrelated	yes	Not recovered / Not resolved
50	Poor appetite		2015-12-15		Mild	None		Unrelated	Unrelated	yes	Recovering / Resolving
50	Poor appetite		2015-12-15		Moderate	None		Unrelated	Unrelated	yes	Not recovered / Not resolved
51	Nausea				Mild	None		Unrelated	Unrelated	yes	Not recovered / Not resolved
51	No data									no	Recovered / Resolved
52	No data									no	Recovered / Resolved
52	Poor appetite				Mild	None		Unrelated	Unrelated	yes	Not recovered / Not resolved
53	Nausea				Mild	None		Unrelated	Unrelated	yes	Not recovered / Not resolved
53	No data									no	Recovered / Resolved
53	Poor appetite				Mild	None		Unrelated	Unrelated	yes	Recovering / Resolving
54	Poor appetite				Mild	None		Unrelated	Unrelated	yes	Not recovered / Not resolved
54	Abdominal pain				Mild	None		Unrelated	Unrelated	yes	Recovering / Resolving
55	Poor appetite				Mild	None		Unrelated	Unrelated	yes	Not recovered / Not resolved
55	Poor appetite				Mild	None		Unrelated	Unrelated	yes	Recovering / Resolving
56	Nausea				Mild	None		Unrelated	Unrelated	yes	Not recovered / Not resolved
56	No data									no	Recovered / Resolved
57	Abdominal pain				Mild	None		Unrelated	Unrelated	yes	Not recovered / Not resolved
57	Abdominal pain				Mild	None		Unrelated	Unrelated	yes	Recovering / Resolving
58	Abdominal pain				Mild	None		Unrelated	Unrelated	yes	Not recovered / Not resolved
58	No data									no	Recovered / Resolved
59	Nausea				Mild	None		Unrelated	Unrelated	yes	Not recovered / Not resolved
59	Poor appetite				Mild	None		Unrelated	Unrelated	yes	Recovering / Resolving
60	Nausea				Moderate	None		Unrelated	Unrelated	yes	Not recovered / Not resolved
60	Poor appetite				Mild	None		Unrelated	Unrelated	yes	Recovering / Resolving
60	Nausea				Moderate	None		Unrelated	Unrelated
61	Abdominal pain				Moderate	None		Unrelated	Unrelated	yes	Not recovered / Not resolved
62	Nausea				Mild	None		Unrelated	Unrelated	yes	Not recovered / Not resolved
62	Poor appetite				Mild	None		Unrelated	Unrelated	yes	Recovering / Resolving
63	Vomiting				Mild	None		Unrelated	Unrelated	yes	Not recovered / Not resolved
63	No data									no	Recovered / Resolved
63	Abdominal pain				Mild	None		Unrelated	Unrelated	yes	Recovering / Resolving
64	No data									no	Recovered / Resolved
64	Poor appetite				Mild	None		Unrelated	Unrelated	yes	Recovering / Resolving
64	Abdominal pain				Moderate	None		Unrelated	Unrelated	yes	Not recovered / Not resolved
65	Poor appetite				Mild	None		Unrelated	Unrelated	yes	Recovering / Resolving
65	Nausea				Mild	None		Unrelated	Unrelated	yes	Not recovered / Not resolved
66	Vomiting				Mild	None		Unrelated	Unrelated	yes	Not recovered / Not resolved
67	Abdominal pain				Mild	None		Unrelated	Unrelated	yes	Not recovered / Not resolved
67	Abdominal pain				Mild	None		Unrelated	Unrelated	yes	Recovering / Resolving
68	No data									no	Recovered / Resolved
68	Poor appetite				Mild	None		Unrelated	Unrelated	yes	Recovering / Resolving
68	Abdominal pain				Mild	None		Unrelated	Unrelated	yes	Not recovered / Not resolved
69	Abdominal pain				Mild	None		Unrelated	Unrelated	yes	Not recovered / Not resolved
69	Poor appetite				Mild	None		Unrelated	Unrelated	yes	Recovering / Resolving
70	No data									no	Recovered / Resolved
70	Vomiting				Moderate	None		Unrelated	Unrelated	yes	Not recovered / Not resolved
70	Poor appetite				Mild	None		Unrelated	Unrelated	yes	Recovering / Resolving
71	Poor appetite				Mild	None		Unrelated	Unrelated	yes	Not recovered / Not resolved
72	Poor appetite				Moderate	None		Unrelated	Unrelated	yes	Not recovered / Not resolved
73	Abdominal pain				Mild	None		Unrelated	Unrelated	yes	Not recovered / Not resolved
74	Abdominal pain				Mild	None		Unrelated	Unrelated	yes	Not recovered / Not resolved
74	Poor appetite				Mild	None		Unrelated	Unrelated	yes	Recovering / Resolving
75	Vomiting				Moderate	None		Unrelated	Unrelated	yes	Not recovered / Not resolved
76	Poor appetite				Mild	None		Unrelated	Unrelated	yes	Recovering / Resolving
76	Abdominal pain				Mild	None		Unrelated	Unrelated	yes	Not recovered / Not resolved
76	No data									no	Recovered / Resolved
77	Poor appetite				Mild	None		Unrelated	Unrelated	yes	Recovering / Resolving
77	No data									no	Recovered / Resolved
77	Poor appetite				Moderate	None		Unrelated	Unrelated	yes	Not recovered / Not resolved
78	Vomiting				Moderate	None		Unrelated	Unrelated	yes	Not recovered / Not resolved
80	Poor appetite				Mild	None		Unrelated	Unrelated	yes	Not recovered / Not resolved
80	Poor appetite				Mild	None		Unrelated	Unrelated	yes	Recovering / Resolving
80	No data									no	Recovered / Resolved
81	Poor appetite				Mild	None		Unrelated	Unrelated	yes	Recovering / Resolving
81	No data									no	Recovered / Resolved
81	Poor appetite				Mild	None		Unrelated	Unrelated	yes	Not recovered / Not resolved
83	Poor appetite				Mild	None		Unrelated	Unrelated	yes	Not recovered / Not resolved
83	Poor appetite				Mild	None		Unrelated	Unrelated	yes	Recovering / Resolving
84	Poor appetite				Mild	None		Unrelated	Unrelated	yes	Recovering / Resolving
84	No data									no	Recovered / Resolved
84	Poor appetite				Mild	None		Unrelated	Unrelated	yes	Not recovered / Not resolved
85	Poor appetite				Mild	None		Unrelated	Unrelated	yes	Recovering / Resolving
85	Poor appetite				Mild	None		Unrelated	Unrelated	yes	Not recovered / Not resolved
86	Nausea				Moderate	None		Unrelated	Unrelated	yes	Not recovered / Not resolved
87	Abdominal pain				Mild	None		Unrelated	Unrelated	yes	Recovering / Resolving
87	No data									no	Recovered / Resolved
87	Nausea				Mild	None		Unrelated	Unrelated	yes	Not recovered / Not resolved
88	Poor appetite				Mild	None		Unrelated	Unrelated	yes	Not recovered / Not resolved
88	Poor appetite				Mild	None		Unrelated	Unrelated	yes	Recovering / Resolving
88	No data									no	Recovered / Resolved
89	Abdominal pain				Mild	None		Unrelated	Unrelated	yes	Not recovered / Not resolved
89	Abdominal pain				Mild	None		Unrelated	Unrelated	yes	Recovering / Resolving
89	No data									no	Recovered / Resolved
90	Vomiting				Moderate	None		Unrelated	Unrelated	yes	Not recovered / Not resolved
90	No data									no	Recovered / Resolved
91	Abdominal pain				Mild	None		Unrelated	Unrelated	yes	Not recovered / Not resolved
91	Abdominal pain				Mild	None		Unrelated	Unrelated	yes	Recovering / Resolving
91	No data									no	Recovered / Resolved
92	Abdominal pain				Mild	None		Unrelated	Unrelated	yes	Not recovered / Not resolved
92	Poor appetite				Mild	None		Unrelated	Unrelated	yes	Recovering / Resolving
92	Poor appetite				Mild	None		Unrelated	Unrelated
93	Abdominal pain				Mild	None		Unrelated	Unrelated	yes	Not recovered / Not resolved
94	Poor appetite				Mild	None		Unrelated	Unrelated	yes	Recovering / Resolving
94	No data									no	Recovered / Resolved
94	Nausea				Mild	None		Unrelated	Unrelated	yes	Not recovered / Not resolved
95	Poor appetite				Mild	None		Unrelated	Unrelated	yes	Not recovered / Not resolved
96	No data									no	Recovered / Resolved
96	Nausea				Mild	None		Unrelated	Unrelated	yes	Not recovered / Not resolved
96	Poor appetite				Mild	None		Unrelated	Unrelated	yes	Recovering / Resolving
97	Abdominal pain				Mild	None		Unrelated	Unrelated	yes	Recovering / Resolving
97	Poor appetite				Mild	None		Unrelated	Unrelated	yes	Not recovered / Not resolved
97	No data									no	Recovered / Resolved
98	Poor appetite				Mild	None		Unrelated	Unrelated	yes	Recovering / Resolving
98	No data									no	Recovered / Resolved
98	Abdominal pain				Mild	None		Unrelated	Unrelated	yes	Not recovered / Not resolved
99	Vomiting				Moderate	None		Unrelated	Unrelated	yes	Not recovered / Not resolved
99	No data									no	Recovered / Resolved
100	No data									no	Recovered / Resolved
100	Poor appetite				Mild	None		Unrelated	Unrelated	yes	Not recovered / Not resolved
101	Poor appetite				Mild	None		Unrelated	Unrelated
101	Poor appetite				Mild	None		Unrelated	Unrelated	yes	Not recovered / Not resolved
101	Abdominal pain				Mild	None		Unrelated	Unrelated	yes	Recovering / Resolving
102	Poor appetite				Mild	None		Unrelated	Unrelated	yes	Recovering / Resolving
102	Nausea				Moderate	None		Unrelated	Unrelated	yes	Not recovered / Not resolved
103	Poor appetite				Mild	None		Unrelated	Unrelated	yes	Not recovered / Not resolved
103	Poor appetite				Mild	None		Unrelated	Unrelated	yes	Recovering / Resolving
104	Poor appetite				Mild	None		Unrelated	Unrelated	yes	Recovering / Resolving
104	Nausea				Mild	None		Unrelated	Unrelated	yes	Not recovered / Not resolved
105	No data									no	Recovered / Resolved
105	Poor appetite				Mild	None		Unrelated	Unrelated	yes	Not recovered / Not resolved
105	Abdominal pain				Mild	None		Unrelated	Unrelated	yes	Recovering / Resolving
106	No data									no	Recovered / Resolved
106	Abdominal pain				Mild	None		Unrelated	Unrelated	yes	Recovering / Resolving
106	Poor appetite				Mild	None		Unrelated	Unrelated	yes	Not recovered / Not resolved
107	Abdominal pain				Mild	None		Unrelated	Unrelated	yes	Recovering / Resolving
107	Nausea				Mild	None		Unrelated	Unrelated	yes	Not recovered / Not resolved
107	No data									no	Recovered / Resolved
108	Poor appetite				Mild	None		Unrelated	Unrelated	yes	Recovering / Resolving
108	Nausea				Mild	None		Unrelated	Unrelated	yes	Not recovered / Not resolved
108	No data									no	Recovered / Resolved
109	Poor appetite				Mild	None		Unrelated	Unrelated	yes	Recovering / Resolving
109	Poor appetite				Mild	None		Unrelated	Unrelated	yes	Not recovered / Not resolved
110	Nausea				Mild	None		Unrelated	Unrelated	yes	Not recovered / Not resolved
110	No data									no	Recovered / Resolved
110	Poor appetite				Mild	None		Unrelated	Unrelated	yes	Recovering / Resolving
111	Abdominal pain				Mild	None		Unrelated	Unrelated	yes	Not recovered / Not resolved
111	Abdominal pain				Mild	None		Unrelated	Unrelated
111	Poor appetite				Mild	None		Unrelated	Unrelated	yes	Recovering / Resolving
112	Vomiting				Moderate	None		Unrelated	Unrelated	yes	Not recovered / Not resolved
112	No data									no	Recovered / Resolved
113	No data									no	Recovered / Resolved
113	Abdominal pain				Mild	None		Unrelated	Unrelated	yes	Not recovered / Not resolved
114	Abdominal pain				Mild	None		Unrelated	Unrelated	yes	Not recovered / Not resolved
114	Poor appetite				Mild	None		Unrelated	Unrelated	yes	Recovering / Resolving
115	Abdominal pain				Moderate	None		Unrelated	Unrelated	yes	Not recovered / Not resolved
115	No data									no	Recovered / Resolved
115	Abdominal pain				Mild	None		Unrelated	Unrelated	yes	Recovering / Resolving
116	Poor appetite				Mild	None		Unrelated	Unrelated	yes	Recovering / Resolving
116	Nausea				Mild	None		Unrelated	Unrelated	yes	Not recovered / Not resolved
117	Abdominal pain				Mild	None		Unrelated	Unrelated	yes	Not recovered / Not resolved
117	Abdominal pain				Mild	None		Unrelated	Unrelated	yes	Recovering / Resolving
117	No data									no	Recovered / Resolved
118	Poor appetite				Mild	None		Unrelated	Unrelated	yes	Recovering / Resolving
118	Nausea				Mild	None		Unrelated	Unrelated	yes	Not recovered / Not resolved
119	Abdominal pain				Mild	None		Unrelated	Unrelated	yes	Recovering / Resolving
119	Nausea				Mild	None		Unrelated	Unrelated	yes	Not recovered / Not resolved
119	Abdominal pain				Mild	None		Unrelated	Unrelated
120	Vomiting				Moderate	None		Unrelated	Unrelated	yes	Not recovered / Not resolved
120	Poor appetite				Mild	None		Unrelated	Unrelated	yes	Recovering / Resolving
121	Abdominal pain				Mild	None		Unrelated	Unrelated	yes	Not recovered / Not resolved
121	No data									no	Recovered / Resolved
121	Poor appetite				Mild	None		Unrelated	Unrelated	yes	Recovering / Resolving
122	Poor appetite				Mild	None		Unrelated	Unrelated	yes	Recovering / Resolving
122	Nausea				Mild	None		Unrelated	Unrelated	yes	Not recovered / Not resolved
123	Abdominal pain				Mild	None		Unrelated	Unrelated	yes	Recovering / Resolving
123	No data									no	Recovered / Resolved
123	Abdominal pain				Mild	None		Unrelated	Unrelated	yes	Not recovered / Not resolved
124	Poor appetite				Mild	None		Unrelated	Unrelated	yes	Recovering / Resolving
124	Nausea				Mild	None		Unrelated	Unrelated	yes	Not recovered / Not resolved
125	Abdominal pain				Mild	None		Unrelated	Unrelated	yes	Recovering / Resolving
125	No data									no	Recovered / Resolved
125	Abdominal pain				Mild	None		Unrelated	Unrelated	yes	Not recovered / Not resolved
126	Nausea				Mild	None		Unrelated	Unrelated	yes	Not recovered / Not resolved
126	Poor appetite				Mild	None		Unrelated	Unrelated	yes	Recovering / Resolving
126	No data									no	Recovered / Resolved
127	Abdominal pain				Mild	None		Unrelated	Unrelated	yes	Recovering / Resolving
127	Abdominal pain				Mild	None		Unrelated	Unrelated	yes	Not recovered / Not resolved
127	No data									no	Recovered / Resolved
128	Poor appetite				Mild	None		Unrelated	Unrelated	yes	Recovering / Resolving
128	Nausea				Mild	None		Unrelated	Unrelated	yes	Not recovered / Not resolved
129	No data									no	Recovered / Resolved
129	Poor appetite				Mild	None		Unrelated	Unrelated	yes	Recovering / Resolving
129	Vomiting				Mild	None		Unrelated	Unrelated	yes	Not recovered / Not resolved
130	Abdominal pain				Mild	None		Unrelated	Unrelated	yes	Recovering / Resolving
130	Abdominal pain				Mild	None		Unrelated	Unrelated	yes	Not recovered / Not resolved
130	No data									no	Recovered / Resolved
131	Nausea				Mild	None		Unrelated	Unrelated	yes	Not recovered / Not resolved
132	No data									no	Recovered / Resolved
132	Poor appetite				Mild	None		Unrelated	Unrelated	yes	Recovering / Resolving
132	Nausea				Mild	None		Unrelated	Unrelated	yes	Not recovered / Not resolved
133	Nausea				Mild	None		Unrelated	Unrelated	yes	Recovering / Resolving
133	Abdominal pain				Mild	None		Unrelated	Unrelated	yes	Not recovered / Not resolved
133	No data									no	Recovered / Resolved
134	Abdominal pain				Mild	None		Unrelated	Unrelated	yes	Not recovered / Not resolved
134	Poor appetite				Mild	None		Unrelated	Unrelated	yes	Recovering / Resolving
134	Abdominal pain				Mild	None		Unrelated	Unrelated
135	Nausea				Mild	None		Unrelated	Unrelated	yes	Not recovered / Not resolved
135	Poor appetite				Mild	None		Unrelated	Unrelated	yes	Recovering / Resolving
136	Abdominal pain				Mild	None		Unrelated	Unrelated	yes	Not recovered / Not resolved
136	Poor appetite				Mild	None		Unrelated	Unrelated	yes	Recovering / Resolving
137	Poor appetite				Mild	None		Unrelated	Unrelated	yes	Recovering / Resolving
137	Nausea				Mild	None		Unrelated	Unrelated	yes	Not recovered / Not resolved
138	Vomiting				Mild	None		Unrelated	Unrelated	yes	Not recovered / Not resolved
138	Poor appetite				Mild	None		Unrelated	Unrelated	yes	Recovering / Resolving
138	No data									no	Recovered / Resolved
139	Nausea				Mild	None		Unrelated	Unrelated	yes	Recovering / Resolving
139	Nausea				Mild	None		Unrelated	Unrelated	yes	Not recovered / Not resolved
140	Abdominal pain				Mild	None		Unrelated	Unrelated	yes	Not recovered / Not resolved
140	No data									no	Recovered / Resolved
141	No data									no	Recovered / Resolved
141	Nausea				Mild	None		Unrelated	Unrelated	yes	Not recovered / Not resolved
142	No data									no	Recovered / Resolved
142	Abdominal pain				Mild	None		Unrelated	Unrelated	yes	Not recovered / Not resolved
142	Poor appetite				Mild	None		Unrelated	Unrelated	yes	Recovering / Resolving
143	Abdominal pain				Mild	None		Unrelated	Unrelated	yes	Not recovered / Not resolved
143	Poor appetite				Mild	None		Unrelated	Unrelated	yes	Recovering / Resolving
144	Nausea				Mild	None		Unrelated	Unrelated	yes	Not recovered / Not resolved
144	No data									no	Recovered / Resolved
145	No data									no	Recovered / Resolved
145	Poor appetite				Mild	None		Unrelated	Unrelated	yes	Not recovered / Not resolved
146	Nausea				Mild	None		Unrelated	Unrelated	yes	Not recovered / Not resolved
146	No data									no	Recovered / Resolved
146	Nausea				Mild	None		Unrelated	Unrelated	yes	Recovering / Resolving
147	Vomiting				Mild	None		Unrelated	Unrelated	yes	Not recovered / Not resolved
148	Poor appetite				Mild	None		Unrelated	Unrelated	yes	Not recovered / Not resolved
148	Poor appetite				Mild	None		Unrelated	Unrelated	yes	Recovering / Resolving
149	Poor appetite				Mild	None		Unrelated	Unrelated	yes	Recovering / Resolving
149	No data									no	Recovered / Resolved
149	Poor appetite				Mild	None		Unrelated	Unrelated	yes	Not recovered / Not resolved
150	No data									no	Recovered / Resolved
150	Nausea				Mild	None		Unrelated	Unrelated	yes	Not recovered / Not resolved
150	Poor appetite				Mild	None		Unrelated	Unrelated	yes	Recovering / Resolving
151	Poor appetite				Mild	None		Unrelated	Unrelated	yes	Recovering / Resolving
151	No data									no	Recovered / Resolved
151	Nausea				Mild	None		Unrelated	Unrelated	yes	Not recovered / Not resolved
152	No data									no	Recovered / Resolved
152	Poor appetite				Mild	None		Unrelated	Unrelated	yes	Recovering / Resolving
152	Nausea				Mild	None		Unrelated	Unrelated	yes	Not recovered / Not resolved
153	No data									no	Recovered / Resolved
153	Nausea				Mild	None		Unrelated	Unrelated	yes	Not recovered / Not resolved
153	Nausea				Mild	None		Unrelated	Unrelated	yes	Recovering / Resolving
154	Poor appetite				Mild	None		Unrelated	Unrelated	yes	Not recovered / Not resolved
154	No data									no	Recovered / Resolved
154	Nausea				Mild	None		Unrelated	Unrelated	yes	Recovering / Resolving
155	Poor appetite				Mild	None		Unrelated	Unrelated	yes	Recovering / Resolving
155	No data									no	Recovered / Resolved
155	Poor appetite				Mild	None		Unrelated	Unrelated	yes	Not recovered / Not resolved
156	Poor appetite				Mild	None		Unrelated	Unrelated	yes	Not recovered / Not resolved
156	No data									no	Recovered / Resolved
156	Nausea				Mild	None		Unrelated	Unrelated	yes	Recovering / Resolving
157	No data									no	Recovered / Resolved
157	Vomiting				Moderate	None		Unrelated	Unrelated	yes	Not recovered / Not resolved
158	Poor appetite				Mild	None		Unrelated	Unrelated	yes	Not recovered / Not resolved
158	No data									no	Recovered / Resolved
158	Nausea				Mild	None		Unrelated	Unrelated	yes	Recovering / Resolving
159	Poor appetite				Mild	None		Unrelated	Unrelated	yes	Recovering / Resolving
159	No data									no	Recovered / Resolved
159	Nausea				Mild	None		Unrelated	Unrelated	yes	Not recovered / Not resolved
160	Nausea				Mild	None		Unrelated	Unrelated	yes	Not recovered / Not resolved
160	No data									no	Recovered / Resolved
160	Poor appetite				Mild	None		Unrelated	Unrelated	yes	Recovering / Resolving
161	No data									no	Recovered / Resolved
161	Poor appetite				Mild	None		Unrelated	Unrelated	yes	Recovering / Resolving
161	Poor appetite				Moderate	None		Unrelated	Unrelated	yes	Not recovered / Not resolved
162	Abdominal pain				Mild	None		Unrelated	Unrelated	yes	Not recovered / Not resolved
163	Poor appetite				Mild	None		Unrelated	Unrelated	yes	Recovering / Resolving
163	No data									no	Recovered / Resolved
163	Vomiting				Moderate	None		Unrelated	Unrelated	yes	Not recovered / Not resolved
164	No data									no	Recovered / Resolved
164	Poor appetite				Mild	None		Unrelated	Unrelated	yes	Not recovered / Not resolved
164	Nausea				Mild	None		Unrelated	Unrelated	yes	Recovering / Resolving
165	No data									no	Recovered / Resolved
165	Nausea				Mild	None		Unrelated	Unrelated	yes	Not recovered / Not resolved
165	Poor appetite				Mild	None		Unrelated	Unrelated	yes	Recovering / Resolving
166	No data									no	Recovered / Resolved
166	Nausea				Mild	None		Unrelated	Unrelated	yes	Recovering / Resolving
166	Abdominal pain				Mild	None		Unrelated	Unrelated	yes	Not recovered / Not resolved
167	Nausea				Mild	None		Unrelated	Unrelated	yes	Not recovered / Not resolved
167	Poor appetite				Mild	None		Unrelated	Unrelated	yes	Recovering / Resolving
167	No data									no	Recovered / Resolved
168	Poor appetite				Mild	None		Unrelated	Unrelated	yes	Recovering / Resolving
168	No data									no	Recovered / Resolved
168	Abdominal pain				Mild	None		Unrelated	Unrelated	yes	Not recovered / Not resolved
169	Nausea				Mild	None		Unrelated	Unrelated	yes	Recovering / Resolving
169	No data									no	Recovered / Resolved
169	Vomiting				Moderate	None		Unrelated	Unrelated	yes	Not recovered / Not resolved
170	Poor appetite				Mild	None		Unrelated	Unrelated	yes	Not recovered / Not resolved
171	Nausea				Mild	None		Unrelated	Unrelated	yes	Not recovered / Not resolved
172	Poor appetite				Mild	None		Unrelated	Unrelated	yes	Recovering / Resolving
172	Nausea				Mild	None		Unrelated	Unrelated	yes	Not recovered / Not resolved
172	No data									no	Recovered / Resolved
173	Nausea				Mild	None		Unrelated	Unrelated	yes	Not recovered / Not resolved
173	Poor appetite				Mild	None		Unrelated	Unrelated	yes	Recovering / Resolving
174	Poor appetite				Mild	None		Unrelated	Unrelated	yes	Not recovered / Not resolved
174	No data									no	Recovered / Resolved
174	Nausea				Mild	None		Unrelated	Unrelated	yes	Recovering / Resolving
175	Nausea				Mild	None		Unrelated	Unrelated	yes	Not recovered / Not resolved
175	No data									no	Recovered / Resolved
175	Nausea				Mild	None		Unrelated	Unrelated	yes	Recovering / Resolving
176	Poor appetite				Mild	None		Unrelated	Unrelated	yes	Recovering / Resolving
176	Nausea				Mild	None		Unrelated	Unrelated	yes	Not recovered / Not resolved
176	Abdominal pain				Mild	None		Unrelated	Unrelated
177	Nausea				Mild	None		Unrelated	Unrelated	yes	Recovering / Resolving
177	No data									no	Recovered / Resolved
177	Nausea				Mild	None		Unrelated	Unrelated	yes	Not recovered / Not resolved
178	Nausea				Mild	None		Unrelated	Unrelated	yes	Recovering / Resolving
178	Nausea				Mild	None		Unrelated	Unrelated	yes	Not recovered / Not resolved
178	No data									no	Recovered / Resolved
179	No data									no	Recovered / Resolved
179	Abdominal pain				Mild	None		Unrelated	Unrelated	yes	Not recovered / Not resolved
179	Poor appetite				Mild	None		Unrelated	Unrelated	yes	Recovering / Resolving
180	Abdominal pain				Mild	None		Unrelated	Unrelated	yes	Not recovered / Not resolved
180	Poor appetite				Mild	None		Unrelated	Unrelated	yes	Recovering / Resolving
181	Abdominal pain				Mild	None		Unrelated	Unrelated	yes	Not recovered / Not resolved
181	No data									no	Recovered / Resolved
181	Nausea				Mild	None		Unrelated	Unrelated	yes	Recovering / Resolving
182	No data									no	Recovered / Resolved
182	Abdominal pain				Mild	None		Unrelated	Unrelated	yes	Not recovered / Not resolved
182	Nausea				Mild	None		Unrelated	Unrelated	yes	Recovering / Resolving
183	Vomiting				Mild	None		Unrelated	Unrelated	yes	Not recovered / Not resolved
183	Poor appetite				Mild	None		Unrelated	Unrelated	yes	Recovering / Resolving
183	No data									no	Recovered / Resolved
184	No data									no	Recovered / Resolved
184	Poor appetite				Mild	None		Unrelated	Unrelated	yes	Not recovered / Not resolved
185	Poor appetite				Mild	None		Unrelated	Unrelated	yes	Recovering / Resolving
185	No data									no	Recovered / Resolved
185	Nausea				Mild	None		Unrelated	Unrelated	yes	Not recovered / Not resolved
186	No data									no	Recovered / Resolved
186	Poor appetite				Mild	None		Unrelated	Unrelated	yes	Recovering / Resolving
186	Nausea				Mild	None		Unrelated	Unrelated	yes	Not recovered / Not resolved
187	Poor appetite				Mild	None		Unrelated	Unrelated	yes	Not recovered / Not resolved
187	No data									no	Recovered / Resolved
187	Nausea				Mild	None		Unrelated	Unrelated	yes	Recovering / Resolving
188	Poor appetite				Mild	None		Unrelated	Unrelated	yes	Recovering / Resolving
188	No data									no	Recovered / Resolved
188	Nausea				Mild	None		Unrelated	Unrelated	yes	Not recovered / Not resolved
189	Vomiting				Mild	None		Unrelated	Unrelated	yes	Not recovered / Not resolved
189	Poor appetite				Mild	None		Unrelated	Unrelated	yes	Recovering / Resolving
189	No data									no	Recovered / Resolved
190	Poor appetite				Mild	None		Unrelated	Unrelated	yes	Not recovered / Not resolved
190	Nausea				Mild	None		Unrelated	Unrelated	yes	Recovering / Resolving
191	Abdominal pain				Mild	None		Unrelated	Unrelated	yes	Not recovered / Not resolved
191	Poor appetite				Mild	None		Unrelated	Unrelated	yes	Recovering / Resolving
191	No data									no	Recovered / Resolved
192	Nausea				Mild	None		Unrelated	Unrelated	yes	Recovering / Resolving
192	No data									no	Recovered / Resolved
192	Poor appetite				Mild	None		Unrelated	Unrelated	yes	Not recovered / Not resolved
193	Poor appetite				Mild	None		Unrelated	Unrelated	yes	Recovering / Resolving
193	Nausea				Mild	None		Unrelated	Unrelated	yes	Not recovered / Not resolved
194	No data									no	Recovered / Resolved
194	Nausea				Mild	None		Unrelated	Unrelated	yes	Not recovered / Not resolved
195	Nausea				Mild	None		Unrelated	Unrelated	yes	Not recovered / Not resolved
195	No data									no	Recovered / Resolved
195	Poor appetite				Mild	None		Unrelated	Unrelated	yes	Recovering / Resolving
196	No data									no	Recovered / Resolved
196	Nausea				Mild	None		Unrelated	Unrelated	yes	Not recovered / Not resolved
196	Poor appetite				Mild	None		Unrelated	Unrelated	yes	Recovering / Resolving
197	Nausea				Mild	None		Unrelated	Unrelated	yes	Not recovered / Not resolved
197	Poor appetite				Mild	None		Unrelated	Unrelated	yes	Recovering / Resolving
197	No data									no	Recovered / Resolved
198	Poor appetite				Mild	None		Unrelated	Unrelated	yes	Recovering / Resolving
198	Abdominal pain				Mild	None		Unrelated	Unrelated	yes	Not recovered / Not resolved
198	No data									no	Recovered / Resolved
199	No data									no	Recovered / Resolved
199	Abdominal pain				Mild	None		Unrelated	Unrelated	yes	Not recovered / Not resolved
199	Poor appetite				Mild	None		Unrelated	Unrelated	yes	Recovering / Resolving
200	Vomiting				Mild	None		Unrelated	Unrelated	yes	Not recovered / Not resolved
200	No data									no	Recovered / Resolved
201	Nausea				Mild	None		Unrelated	Unrelated	yes	Not recovered / Not resolved
201	No data									no	Recovered / Resolved
201	Poor appetite				Mild	None		Unrelated	Unrelated	yes	Recovering / Resolving
202	No data									no	Recovered / Resolved
202	Poor appetite				Mild	None		Unrelated	Unrelated	yes	Not recovered / Not resolved
203	No data									no	Recovered / Resolved
203	Nausea				Mild	None		Unrelated	Unrelated	yes	Recovering / Resolving
203	Vomiting				Moderate	None		Unrelated	Unrelated	yes	Not recovered / Not resolved
204	Poor appetite				Mild	None		Unrelated	Unrelated	yes	Recovering / Resolving
204	No data									no	Recovered / Resolved
204	Poor appetite				Mild	None		Unrelated	Unrelated	yes	Not recovered / Not resolved
205	Nausea				Mild	None		Unrelated	Unrelated	yes	Not recovered / Not resolved
205	No data									no	Recovered / Resolved
205	Nausea				Mild	None		Unrelated	Unrelated	yes	Recovering / Resolving
206	Poor appetite				Mild	None		Unrelated	Unrelated	yes	Recovering / Resolving
206	No data									no	Recovered / Resolved
206	Abdominal pain				Mild	None		Unrelated	Unrelated	yes	Not recovered / Not resolved
207	Nausea				Mild	None		Unrelated	Unrelated	yes	Not recovered / Not resolved
207	No data									no	Recovered / Resolved
207	Nausea				Mild	None		Unrelated	Unrelated	yes	Recovering / Resolving
208	Abdominal pain				Mild	None		Unrelated	Unrelated	yes	Not recovered / Not resolved
208	No data									no	Recovered / Resolved
209	Nausea				Mild	None		Unrelated	Unrelated	yes	Not recovered / Not resolved
210	Abdominal pain				Mild	None		Unrelated	Unrelated	yes	Not recovered / Not resolved
210	No data									no	Recovered / Resolved
210	Poor appetite				Mild	None		Unrelated	Unrelated	yes	Recovering / Resolving
211	No data									no	Recovered / Resolved
211	Vomiting				Mild	None		Unrelated	Unrelated	yes	Not recovered / Not resolved
211	Poor appetite				Mild	None		Unrelated	Unrelated	yes	Recovering / Resolving
212	Abdominal pain				Mild	None		Unrelated	Unrelated	yes	Not recovered / Not resolved
213	Nausea				Mild	None		Unrelated	Unrelated	yes	Recovering / Resolving
213	Nausea				Mild	None		Unrelated	Unrelated	yes	Not recovered / Not resolved
213	No data									no	Recovered / Resolved
214	Abdominal pain				Mild	None		Unrelated	Unrelated	yes	Not recovered / Not resolved
214	No data									no	Recovered / Resolved
214	Poor appetite				Mild	None		Unrelated	Unrelated	yes	Recovering / Resolving
215	Nausea				Mild	None		Unrelated	Unrelated	yes	Recovering / Resolving
215	Nausea				Moderate	None		Unrelated	Unrelated	yes	Not recovered / Not resolved
216	Poor appetite				Mild	None		Unrelated	Unrelated	yes	Not recovered / Not resolved
216	Poor appetite				Mild	None		Unrelated	Unrelated	yes	Recovering / Resolving
216	No data									no	Recovered / Resolved
217	Nausea				Mild	None		Unrelated	Unrelated	yes	Not recovered / Not resolved
218	Poor appetite				Mild	None		Unrelated	Unrelated	yes	Recovering / Resolving
218	Nausea				Mild	None		Unrelated	Unrelated	yes	Not recovered / Not resolved
219	No data									no	Recovered / Resolved
219	Vomiting				Mild	None		Unrelated	Unrelated	yes	Not recovered / Not resolved
219	Nausea				Mild	None		Unrelated	Unrelated	yes	Recovering / Resolving
220	Poor appetite				Mild	None		Unrelated	Unrelated	yes	Not recovered / Not resolved
220	Poor appetite				Mild	None		Unrelated	Unrelated	yes	Recovering / Resolving
220	No data									no	Recovered / Resolved
221	Nausea				Mild	None		Unrelated	Unrelated	yes	Not recovered / Not resolved
221	No data									no	Recovered / Resolved
221	Nausea				Mild	None		Unrelated	Unrelated	yes	Recovering / Resolving
223	No data		2015-11-27	2015-11-30						no	Recovered / Resolved
223	Other	severe headache	2015-11-27		Mild	None		Unrelated	Unrelated	yes	Recovering / Resolving
223	Other	severe headache	2015-11-27		Mild	Other	take medications	Unrelated	Unrelated	yes	Not recovered / Not resolved
224	Abdominal pain				Mild	None		Unrelated	Unrelated	yes	Recovering / Resolving
224	No data									no	Recovered / Resolved
224	Abdominal pain				Mild	None		Unrelated	Unrelated	yes	Not recovered / Not resolved
225	Other	fatigue			Mild	None		Unrelated	Unrelated	yes	Not recovered / Not resolved
225	No data									no	Recovered / Resolved
225	Other	fatigue			Mild	None		Unrelated	Unrelated	yes	Recovering / Resolving
226	No data		2015-11-27	2015-11-30						no	Recovered / Resolved
226	Other	back pain, headach	2015-11-27		Moderate	Other	take medications	Unrelated	Unrelated	yes	Not recovered / Not resolved
227	No data									no	Recovered / Resolved
227	Abdominal pain				Mild	None		Unrelated	Unrelated	yes	Recovering / Resolving
227	Abdominal pain				Moderate	Other	herbal medicine	Unrelated	Unrelated	yes	Not recovered / Not resolved
228	No data		2015-11-26	2015-11-30						no	Recovered / Resolved
228	Other	headache, chest pa	2015-11-26		Mild	None		Unrelated	Unrelated	yes	Recovering / Resolving
228	Other	headache, chest pa	2015-11-26		Mild	Other	take medications	Unrelated	Unrelated	yes	Not recovered / Not resolved
230	Nausea				Mild	None		Unrelated	Unrelated	yes	Recovering / Resolving
230	Nausea				Moderate	Other	herbal medicine	Unrelated	Unrelated	yes	Not recovered / Not resolved
230	No data									no	Recovered / Resolved
231	Other	nausia, headache	2016-01-08		Mild	None		Unrelated	Unrelated	yes	Recovering / Resolving
231	Other	nausia, headache	2016-01-08		Mild	Other	take medications	Unrelated	Unrelated	yes	Not recovered / Not resolved
231	No data		2016-01-08	2016-01-11						no	Recovered / Resolved
232	Nausea				Mild	None		Unrelated	Unrelated	yes	Not recovered / Not resolved
232	No data									no	Recovered / Resolved
233	No data									no	Recovered / Resolved
233	Poor appetite				Mild	None		Unrelated	Unrelated	yes	Recovering / Resolving
233	Poor appetite				Moderate	None		Unrelated	Unrelated	yes	Not recovered / Not resolved
234	Poor appetite				Mild	None		Unrelated	Unrelated	yes	Recovering / Resolving
234	No data									no	Recovered / Resolved
234	Poor appetite				Mild	None		Unrelated	Unrelated	yes	Not recovered / Not resolved
235	No data		2016-01-11	2016-01-15						no	Recovered / Resolved
235	Other	headache	2016-01-11		Moderate	Other	take medications	Unrelated	Unrelated	yes	Not recovered / Not resolved
236	Poor appetite				Mild	None		Unrelated	Unrelated	yes	Not recovered / Not resolved
236	No data									no	Recovered / Resolved
236	Poor appetite				Mild	None		Unrelated	Unrelated	yes	Recovering / Resolving
237	Other	headache, chest pa	2016-01-14		Mild	None		Unrelated	Unrelated	yes	Recovering / Resolving
237	No data		2016-01-14	2016-01-16						no	Recovered / Resolved
237	Other	headache, chest pa	2016-01-14		Mild	Other	take medications	Unrelated	Unrelated	yes	Not recovered / Not resolved
238	Poor appetite				Moderate	None		Unrelated	Unrelated	yes	Not recovered / Not resolved
238	Poor appetite				Mild	None		Unrelated	Unrelated	yes	Recovering / Resolving
239	No data									no	Recovered / Resolved
239	Poor appetite				Mild	None		Unrelated	Unrelated	yes	Not recovered / Not resolved
239	Poor appetite				Mild	None		Unrelated	Unrelated	yes	Recovering / Resolving
240	Vomiting				Mild	None		Unrelated	Unrelated	yes	Not recovered / Not resolved
240	Vomiting				Mild	None		Unrelated	Unrelated	yes	Recovering / Resolving
241	Abdominal pain				Mild	None		Unrelated	Unrelated	yes	Recovering / Resolving
241	Abdominal pain				Mild	None		Unrelated	Unrelated	yes	Not recovered / Not resolved
241	No data									no	Recovered / Resolved
242	Other	headache, poor app	2016-01-15		Mild	Other	take medications	Unrelated	Unrelated	yes	Not recovered / Not resolved
242	Other	headache, poor app	2016-01-15		Mild	None		Unrelated	Unrelated	yes	Recovering / Resolving
242	No data		2016-01-15	2016-01-18						no	Recovered / Resolved
243	Poor appetite				Mild	None		Unrelated	Unrelated	yes	Recovering / Resolving
243	No data									no	Recovered / Resolved
243	Poor appetite				Moderate	Other	herbal medicine	Unrelated	Unrelated	yes	Not recovered / Not resolved
244	Nausea				Mild	None		Unrelated	Unrelated	yes	Recovering / Resolving
244	Nausea				Mild	None		Unrelated	Unrelated	yes	Not recovered / Not resolved
245	Nausea				Mild	None		Unrelated	Unrelated	yes	Not recovered / Not resolved
245	No data									no	Recovered / Resolved
246	No data									no	Recovered / Resolved
246	Poor appetite				Mild	None		Unrelated	Unrelated	yes	Not recovered / Not resolved
247	No data									no	Recovered / Resolved
247	Poor appetite				Mild	None		Unrelated	Unrelated	yes	Not recovered / Not resolved
248	No data									no	Recovered / Resolved
248	Poor appetite				Mild	None		Unrelated	Unrelated	yes	Not recovered / Not resolved
248	Poor appetite				Mild	None		Unrelated	Unrelated	yes	Recovering / Resolving
249	Abdominal pain				Mild	None		Unrelated	Unrelated	yes	Recovering / Resolving
249	No data									no	Recovered / Resolved
249	Abdominal pain				Mild	None		Unrelated	Unrelated	yes	Not recovered / Not resolved
250	Other	chest pain	2016-01-23		Mild	Other	take medications	Unrelated	Unrelated	yes	Not recovered / Not resolved
250	No data		2016-01-23	2016-01-28						no	Recovered / Resolved
251	Nausea				Mild	None		Unrelated	Unrelated	yes	Recovering / Resolving
251	Nausea				Mild	None		Unrelated	Unrelated	yes	Not recovered / Not resolved
251	No data									no	Recovered / Resolved
252	No data		2016-01-24	2016-01-28						no	Recovered / Resolved
252	Poor appetite		2016-01-24		Mild	None		Unrelated	Unrelated	yes	Recovering / Resolving
252	Poor appetite		2016-01-24		Mild	Other	take medications	Unrelated	Unrelated	yes	Not recovered / Not resolved
253	Poor appetite				Mild	None		Unrelated	Unrelated	yes	Not recovered / Not resolved
254	No data									no	Recovered / Resolved
254	Poor appetite				Mild	None		Unrelated	Unrelated	yes	Not recovered / Not resolved
254	Poor appetite				Mild	None		Unrelated	Unrelated	yes	Recovering / Resolving
255	Abdominal pain				Mild	None		Unrelated	Unrelated	yes	Not recovered / Not resolved
255	Abdominal pain				Mild	None		Unrelated	Unrelated	yes	Recovering / Resolving
255	No data									no	Recovered / Resolved
256	Nausea				Mild	None		Unrelated	Unrelated	yes	Recovering / Resolving
256	Nausea				Mild	None		Unrelated	Unrelated	yes	Not recovered / Not resolved
256	No data									no	Recovered / Resolved
257	No data									no	Recovered / Resolved
257	Abdominal pain				Mild	None		Unrelated	Unrelated	yes	Not recovered / Not resolved
258	Nausea				Mild	None		Unrelated	Unrelated	yes	Not recovered / Not resolved
259	No data									no	Recovered / Resolved
259	Poor appetite				Mild	None		Unrelated	Unrelated	yes	Recovering / Resolving
259	Poor appetite				Mild	None		Unrelated	Unrelated	yes	Not recovered / Not resolved
260	Nausea				Mild	None		Unrelated	Unrelated	yes	Recovering / Resolving
260	Nausea				Mild	None		Unrelated	Unrelated	yes	Not recovered / Not resolved
262	Poor appetite				Mild	None		Unrelated	Unrelated	yes	Not recovered / Not resolved
262	Poor appetite				Mild	None		Unrelated	Unrelated	yes	Recovering / Resolving
262	No data									no	Recovered / Resolved
263	Nausea				Mild	None		Unrelated	Unrelated	yes	Recovering / Resolving
263	Nausea				Moderate	None		Unrelated	Unrelated	yes	Not recovered / Not resolved
263	No data									no	Recovered / Resolved
264	No data									no	Recovered / Resolved
264	Poor appetite				Mild	None		Unrelated	Unrelated	yes	Not recovered / Not resolved
265	Poor appetite				Mild	None		Unrelated	Unrelated	yes	Recovering / Resolving
265	Poor appetite				Mild	None		Unrelated	Unrelated	yes	Not recovered / Not resolved
266	No data									no	Recovered / Resolved
266	Poor appetite				Mild	Other	herbal medicine	Unrelated	Unrelated	yes	Not recovered / Not resolved
266	Poor appetite				Mild	None		Unrelated	Unrelated	yes	Recovering / Resolving
267	No data		2016-01-28	2016-01-31						no	Recovered / Resolved
267	Other	burning mecturatio	2016-01-28		Moderate	Other	take medications	Unrelated	Unrelated	yes	Not recovered / Not resolved
267	Other	burning mecturatio	2016-01-28		Mild	None		Unrelated	Unrelated	yes	Recovering / Resolving
268	Nausea				Mild	None		Unrelated	Unrelated	yes	Not recovered / Not resolved
268	Nausea				Mild	None		Unrelated	Unrelated	yes	Recovering / Resolving
269	Poor appetite				Mild	None		Unrelated	Unrelated	yes	Recovering / Resolving
269	Poor appetite				Mild	None		Unrelated	Unrelated	yes	Not recovered / Not resolved
270	Other	headache	2016-01-29		Mild	Other	take medications	Unrelated	Unrelated	yes	Not recovered / Not resolved
270	No data		2016-01-29	2016-02-01						no	Recovered / Resolved
270	Other	headache	2016-01-29		Mild	None		Unrelated	Unrelated	yes	Recovering / Resolving
271	Poor appetite				Mild	None		Unrelated	Unrelated	yes	Not recovered / Not resolved
271	Poor appetite				Mild	None		Unrelated	Unrelated	yes	Recovering / Resolving
272	No data		2016-01-29	2016-02-01						no	Recovered / Resolved
272	Other	headache	2016-01-29		Mild	None		Unrelated	Unrelated	yes	Recovering / Resolving
272	Other	headache	2016-01-29		Mild	Other	take medications	Unrelated	Unrelated	yes	Not recovered / Not resolved
273	Poor appetite				Mild	None		Unrelated	Unrelated	yes	Not recovered / Not resolved
273	No data									no	Recovered / Resolved
274	Abdominal pain				Mild	None		Unrelated	Unrelated	yes	Not recovered / Not resolved
274	No data									no	Recovered / Resolved
274	Abdominal pain				Mild	None		Unrelated	Unrelated	yes	Recovering / Resolving
275	No data									no	Recovered / Resolved
275	Poor appetite				Mild	None		Unrelated	Unrelated	yes	Recovering / Resolving
275	Poor appetite				Mild	None		Unrelated	Unrelated	yes	Not recovered / Not resolved
276	Nausea				Mild	None		Unrelated	Unrelated	yes	Not recovered / Not resolved
276	No data									no	Recovered / Resolved
277	Vomiting				Mild	None		Unrelated	Unrelated	yes	Not recovered / Not resolved
277	No data									no	Recovered / Resolved
277	Vomiting				Mild	None		Unrelated	Unrelated	yes	Recovering / Resolving
278	Nausea				Mild	None		Unrelated	Unrelated	yes	Not recovered / Not resolved
278	Nausea				Mild	None		Unrelated	Unrelated	yes	Recovering / Resolving
278	No data									no	Recovered / Resolved
279	Abdominal pain				Mild	None		Unrelated	Unrelated	yes	Recovering / Resolving
279	Abdominal pain				Mild	None		Unrelated	Unrelated	yes	Not recovered / Not resolved
279	No data									no	Recovered / Resolved
280	Other	nausia, hardening	2016-01-29		Mild	None		Unrelated	Unrelated	yes	Recovering / Resolving
280	Other	nausia, hardening	2016-01-29		Mild	None		Unrelated	Unrelated	yes	Not recovered / Not resolved
280	No data		2016-01-29	2016-02-01						no	Recovered / Resolved
281	No data									no	Recovered / Resolved
281	Poor appetite				Mild	None		Unrelated	Unrelated	yes	Not recovered / Not resolved
282	Abdominal pain				Mild	None		Unrelated	Unrelated	yes	Not recovered / Not resolved
283	Vomiting				Mild	None		Unrelated	Unrelated	yes	Recovering / Resolving
283	No data									no	Recovered / Resolved
283	Vomiting				Mild	None		Unrelated	Unrelated	yes	Not recovered / Not resolved
284	Abdominal pain				Mild	None		Unrelated	Unrelated	yes	Recovering / Resolving
284	No data									no	Recovered / Resolved
284	Abdominal pain				Mild	None		Unrelated	Unrelated	yes	Not recovered / Not resolved
285	Other	headache, fatigue	2016-02-02		Mild	None		Unrelated	Unrelated	yes	Recovering / Resolving
285	Other	headache, fatigue	2016-02-02		Moderate	Other	Drink hargel	Unrelated	Unrelated	yes	Not recovered / Not resolved
285	No data		2016-02-02	2016-02-05						no	Recovered / Resolved
286	Abdominal pain				Mild	None		Unrelated	Unrelated	yes	Not recovered / Not resolved
286	No data									no	Recovered / Resolved
287	Other	coughing	2016-02-03		Mild	Other	take medications	Unrelated	Unrelated	yes	Not recovered / Not resolved
287	Other	coughing	2016-02-03		Mild	None		Unrelated	Unrelated	yes	Recovering / Resolving
288	Nausea				Mild	None		Unrelated	Unrelated	yes	Not recovered / Not resolved
288	No data									no	Recovered / Resolved
288	Nausea				Mild	None		Unrelated	Unrelated	yes	Recovering / Resolving
289	Nausea				Mild	None		Unrelated	Unrelated	yes	Not recovered / Not resolved
289	No data									no	Recovered / Resolved
289	Nausea				Mild	None		Unrelated	Unrelated	yes	Recovering / Resolving
290	Abdominal pain				Mild	None		Unrelated	Unrelated	yes	Recovering / Resolving
290	No data									no	Recovered / Resolved
290	Abdominal pain				Moderate	None		Unrelated	Unrelated	yes	Not recovered / Not resolved
291	Nausea				Mild	None		Unrelated	Unrelated	yes	Recovering / Resolving
291	Nausea				Mild	None		Unrelated	Unrelated	yes	Not recovered / Not resolved
291	No data									no	Recovered / Resolved
292	No data									no	Recovered / Resolved
292	Nausea				Mild	None		Unrelated	Unrelated	yes	Not recovered / Not resolved
292	Nausea				Mild	None		Unrelated	Unrelated	yes	Recovering / Resolving
293	Poor appetite				Mild	None		Unrelated	Unrelated	yes	Recovering / Resolving
293	No data									no	Recovered / Resolved
293	Poor appetite				Mild	None		Unrelated	Unrelated	yes	Not recovered / Not resolved
294	Vomiting				Mild	None		Unrelated	Unrelated	yes	Recovering / Resolving
294	Vomiting				Moderate	None		Unrelated	Unrelated	yes	Not recovered / Not resolved
294	No data									no	Recovered / Resolved
295	No data									no	Recovered / Resolved
295	Poor appetite				Mild	None		Unrelated	Unrelated	yes	Not recovered / Not resolved
295	Poor appetite				Mild	None		Unrelated	Unrelated	yes	Recovering / Resolving
296	Abdominal pain				Mild	None		Unrelated	Unrelated	yes	Not recovered / Not resolved
297	Other	headache	2016-02-09		Mild	None		Unrelated	Unrelated	yes	Recovering / Resolving
297	Other	headache	2016-02-09		Mild	Other	take medications	Unrelated	Unrelated	yes	Not recovered / Not resolved
298	Poor appetite				Moderate	None		Unrelated	Unrelated	yes	Not recovered / Not resolved
298	Poor appetite				Mild	None		Unrelated	Unrelated	yes	Recovering / Resolving
298	No data									no	Recovered / Resolved
299	Poor appetite				Mild	None		Unrelated	Unrelated	yes	Not recovered / Not resolved
300	Poor appetite				Mild	None		Unrelated	Unrelated	yes	Recovering / Resolving
300	Poor appetite				Mild	None		Unrelated	Unrelated	yes	Not recovered / Not resolved
300	No data									no	Recovered / Resolved
301	No data									no	Recovered / Resolved
301	Nausea				Mild	None		Unrelated	Unrelated	yes	Recovering / Resolving
301	Nausea				Mild	None		Unrelated	Unrelated	yes	Not recovered / Not resolved
302	Poor appetite				Mild	None		Unrelated	Unrelated	yes	Recovering / Resolving
302	Poor appetite				Moderate	None		Unrelated	Unrelated	yes	Not recovered / Not resolved
303	Poor appetite				Mild	None		Unrelated	Unrelated	yes	Not recovered / Not resolved
304	Poor appetite				Mild	None		Unrelated	Unrelated	yes	Not recovered / Not resolved
304	No data									no	Recovered / Resolved
304	Poor appetite				Mild	None		Unrelated	Unrelated	yes	Recovering / Resolving
305	No data									no	Recovered / Resolved
305	Vomiting				Mild	None		Unrelated	Unrelated	yes	Not recovered / Not resolved
305	Vomiting				Mild	None		Unrelated	Unrelated	yes	Recovering / Resolving
306	No data									no	Recovered / Resolved
306	Poor appetite				Mild	None		Unrelated	Unrelated	yes	Recovering / Resolving
306	Poor appetite				Mild	None		Unrelated	Unrelated	yes	Not recovered / Not resolved
307	No data									no	Recovered / Resolved
307	Poor appetite				Mild	None		Unrelated	Unrelated	yes	Recovering / Resolving
307	Poor appetite				Mild	None		Unrelated	Unrelated	yes	Not recovered / Not resolved
308	No data		2016-02-13	2016-02-16						no	Recovered / Resolved
308	Other	diarrhioa, abdomin	2016-02-13		Mild	None		Unrelated	Unrelated	yes	Recovering / Resolving
308	Other	diarrhioa, abdomin	2016-02-13		Moderate	Other	take medications	Unrelated	Unrelated	yes	Not recovered / Not resolved
309	No data									no	Recovered / Resolved
309	Nausea				Mild	None		Unrelated	Unrelated	yes	Not recovered / Not resolved
310	Poor appetite				Mild	None		Unrelated	Unrelated	yes	Not recovered / Not resolved
310	No data									no	Recovered / Resolved
311	Nausea				Mild	None		Unrelated	Unrelated	yes	Not recovered / Not resolved
311	Nausea				Mild	None		Unrelated	Unrelated	yes	Recovering / Resolving
311	No data									no	Recovered / Resolved
312	Poor appetite				Mild	None		Unrelated	Unrelated	yes	Not recovered / Not resolved
313	Poor appetite				Mild	None		Unrelated	Unrelated	yes	Not recovered / Not resolved
313	No data									no	Recovered / Resolved
313	Poor appetite				Mild	None		Unrelated	Unrelated	yes	Recovering / Resolving
314	Abdominal pain				Mild	None		Unrelated	Unrelated	yes	Not recovered / Not resolved
314	Abdominal pain				Mild	None		Unrelated	Unrelated	yes	Recovering / Resolving
314	No data									no	Recovered / Resolved
315	Poor appetite				Mild	None		Unrelated	Unrelated	yes	Not recovered / Not resolved
315	Poor appetite				Mild	None		Unrelated	Unrelated	yes	Recovering / Resolving
315	No data									no	Recovered / Resolved
316	No data		2016-03-02	2016-03-02						no	Recovered / Resolved
316	Other	chest pain, headac	2016-03-02		Mild	None		Unrelated	Unrelated	yes	Recovering / Resolving
316	Other	chest pain, headac	2016-03-02		Moderate	Other	take medications	Unrelated	Unrelated	yes	Not recovered / Not resolved
317	Nausea				Mild	None		Unrelated	Unrelated	yes	Not recovered / Not resolved
318	Abdominal pain				Mild	None		Unrelated	Unrelated	yes	Not recovered / Not resolved
319	No data									no	Recovered / Resolved
319	Abdominal pain				Mild	None		Unrelated	Unrelated	yes	Recovering / Resolving
319	Abdominal pain				Mild	None		Unrelated	Unrelated	yes	Not recovered / Not resolved
320	Abdominal pain				Mild	None		Unrelated	Unrelated	yes	Recovering / Resolving
320	No data									no	Recovered / Resolved
320	Abdominal pain				Mild	None		Unrelated	Unrelated	yes	Not recovered / Not resolved
